# Supplementary material for: Hyperpolyploidization of hepatocyte initiates preneoplastic lesion formation in the liver
Source: Nat Commun. 2021 Jan 28;12:645. doi: 10.1038/s41467-020-20572-8 (PMC7844417; doi:10.1038/s41467-020-20572-8)
Supplement: Supplementary file 12 — Source Data [file 41467_2020_20572_MOESM12_ESM.zip › Source Data/20201105 Source Data.xls]

## Sheet: Fig 1d
CL					組距	累加數目 (公式)		纍加機率	累加數目 (公式)		纍加機率	累加數目 (公式)		纍加機率	累加數目 (公式)		纍加機率		Mid					組距	累加數目 (公式)		纍加機率	累加數目 (公式)		纍加機率	累加數目 (公式)		纍加機率	累加數目 (公式)		纍加機率		PL					組距	累加數目 (公式)		纍加機率	累加數目 (公式)		纍加機率
Ctrl	DEN+1M	DEN+2M	DEN+3M	1	20	0	0	0	1	1	0.47619	1	1	0.47619	2	2	0.952381	0.682648	Ctrl	DEN+1M	DEN+2M	DEN+3M	1	20	0	0	0	0	0	0	0	0	0	0	0	0	0.00156142	Ctrl	DEN+1M	DEN+2M	DEN+3M	1	20	0	0	0	0	0	0
81.342	96.163	80.308	49.786	2	40	11	11	5.5	4	3	1.42857	9	8	3.80952	13	11	5.2381	0.0079318	115.12	91.682	106.159	77.723	2	40	4	4	2	9	9	4.28571	5	5	2.38095	6	6	2.85714	0.00595718	52.045	74.794	68.589	68.589	2	40	8	8	4	25	25	11.9048
99.265	101.333	168.199	131.166	3	60	20	9	4.5	42	38	18.0952	24	15	7.14286	27	14	6.66667	0.00129161	129.079	95.129	133.088	77.206	3	60	56	52	26	38	29	13.8095	20	15	7.14286	28	22	10.4762	1.32695e-08	91.701	74.794	87.546	87.546	3	60	87	79	39.5	87	62	29.5238
114.603	152	99.437	313.933	4	80	79	59	29.5	96	54	25.7143	64	40	19.0476	63	36	17.1429	1.09102e-05	115.12	118.911	159.283	77.206	4	80	97	41	20.5	89	51	24.2857	58	38	18.0952	63	35	16.6667	4.5262e-08	65.138	74.794	68.589	68.589	4	80	162	75	37.5	151	64	30.4762
114.603	117.188	161.651	131.166	5	100	130	51	25.5	144	48	22.8571	124	60	28.5714	100	37	17.619		84.789	140.267	44.118	171.301	5	100	135	38	19	121	32	15.2381	118	60	28.5714	115	52	24.7619		72.381	66.177	54.458	54.458	5	100	188	26	13	189	38	18.0952
118.911	151.31	75.138	65.104	6	120	170	40	20	168	24	11.4286	147	23	10.9524	138	38	18.0952		99.437	58.766	154.286	135.673	6	120	177	42	21	155	34	16.1905	138	20	9.52381	137	22	10.4762		80.494	81.342	72.381	72.381	6	120	195	7	3.5	204	15	7.14286
72.553	62.73	60.145	131.166	7	140	197	27	13.5	190	22	10.4762	179	32	15.2381	174	36	17.1429		123.392	126.149	95.818	106.159	7	140	197	20	10	185	30	14.2857	174	36	17.1429	165	28	13.3333		56.526	74.794	95.818	65.583	7	140	199	4	2	208	4	1.90476
63.075	64.626	103.946	99.093	8	160	200	3	1.5	200	10	4.7619	191	12	5.71429	186	12	5.71429		62.73	54.458	41.016	133.088	8	160	200	3	1.5	196	11	5.2381	189	15	7.14286	188	23	10.9524		72.013	77.206	77.723	69.892	8	160	200	1	0.5	210	2	0.952381
96.163	221.623	113.914	84.732	9	180	200	0	0	201	1	0.47619	200	9	4.28571	192	6	2.85714		63.075	102.023	43.946	159.283	9	180	200	0	0	201	5	2.38095	199	10	4.7619	197	9	4.28571		52.381	77.723	77.896	72.55	9	180	200	0	0	210	0	0
21.37	99.437	72.381	114.89	10	200	200	0	0	205	4	1.90476	203	3	1.42857	195	3	1.42857		88.58	77.723	164.925	44.118	10	200	200	0	0	210	9	4.28571	203	4	1.90476	200	3	1.42857		26.884	66.177	50.503	73.613	10	200	200	0	0	210	0	0
77.723	129.596	129.596	59.36	11	220	200	0	0	209	4	1.90476	206	3	1.42857	200	5	2.38095		58.766	51.701	84.789	154.286	11	220	200	0	0	210	0	0	205	2	0.952381	202	2	0.952381		90.494	21.37	66.177	65.583	11	220	200	0	0	210	0	0
81.342	51.31	80.308	74.679	12	240	200	0	0	210	1	0.47619	210	4	1.90476	203	3	1.42857		115.12	81.342	139.075	122.071	12	240	200	0	0	210	0	0	209	4	1.90476	205	3	1.42857		52.045	97.886	109.596	129.596	12	240	200	0	0	210	0	0
99.265	152.344	156.308	53.615	13	260	200	0	0	210	0	0	210	0	0	204	1	0.47619		129.079	54.286	96.68	122.285	13	260	200	0	0	210	0	0	209	0	0	208	3	1.42857		51.701	47.22	51.701	51.701	13	260	200	0	0	210	0	0
114.603	93.061	166.476	55.052	14	280	200	0	0	210	0	0	210	0	0	206	2	0.952381		115.12	77.723	109.95	59.36	14	280	200	0	0	210	0	0	209	0	0	208	0	0		65.138	45.138	92.199	92.199	14	280	200	0	0	210	0	0
114.603	99.265	139.936	197.707	15	300	200	0	0	210	0	0	210	0	0	207	1	0.47619		84.789	143.038	233.342	113.933	15	300	200	0	0	210	0	0	209	0	0	209	1	0.47619		72.381	38.775	56.544	16.544	15	300	200	0	0	210	0	0
118.911	135.846	129.079	65.583	16	320	200	0	0	210	0	0	210	0	0	209	2	0.952381		99.437	44.118	144.118	84.732	16	320	200	0	0	210	0	0	210	1	0.47619	209	0	0		90.494	56.526	100.989	100.989	16	320	200	0	0	210	0	0
66.177	95.129	110.295	39.292	17	340	200	0	0	210	0	0	210	0	0	209	0	0		93.061	126.149	72.381	139.075	17	340	200	0	0	210	0	0	210	0	0	210	1	0.47619		66.177	109.95	66.177	77.017	17	340	200	0	0	210	0	0
84.272	102.023	88.58	102.023	18	360	200	0	0	210	0	0	210	0	0	210	1	0.47619		102.023	54.458	92.199	96.68	18	360	200	0	0	210	0	0	210	0	0	210	0	0		102.023	88.58	59.927	55.052	18	360	200	0	0	210	0	0
96.163	102.023	81.342	143.383	19	380	200	0	0	210	0	0	210	0	0	210	0	0		55.147	102.023	75.138	109.95	19	380	200	0	0	210	0	0	210	0	0	210	0	0		88.58	75.138	51.701	53.615	19	380	200	0	0	210	0	0
134.422	49.633	154.286	143.946	20	400	200	0	0	210	0	0	210	0	0	210	0	0		60.145	77.723	88.58	233.342	20	400	200	0	0	210	0	0	210	0	0	210	0	0		54.458	41.283	32.023	69.892	20	400	200	0	0	210	0	0
143.038	105.297	63.075	221.279				200	100		210	100		210	100		210	100		61.351	51.701	75.138	244.118				200	100		210	100		210	100		210	100		94.458	53.596	77.896	45.956				200	100		210	100
51.701	74.794	134.422	66.004																106.159	75.138	125.115	75.052																60.145	21.342	109.95	69.146
99.437	88.58	84.272	125.115																66.004	139.075	139.075	79.466																66.177	102.023	105.297	65.583
88.58	50.494	81.342	108.589																110.295	81.342	129.596	74.679																72.553	43.038	45.12	113.933
77.723	161.651	84.272	125.46																96.163	105.469	74.104	72.285																59.283	51.701	84.272	91.912
88.58	181.297	63.075	160.145																54.286	75.138	118.911	41.169																91.758	81.342	50.998	65.583
66.177	52.045	66.004	313.933																93.061	33.088	164.925	201.058																66.177	84.272	56.163	72.285
84.272	75.138	125.115	69.892																102.023	60.145	179.229	122.071																102.023	75.138	51.224	69.892
96.163	75.138	108.589	99.093																55.147	139.075	184.743	137.868																88.58	52	92.199	78.508
134.422	56.526	125.46	90.955																60.145	54.272	201.288	208.717																54.458	56.526	88.58	49.786
143.038	60.145	160.145	65.104																61.351	125.115	143.038	91.912																94.458	43.914	52.045	65.104
72.553	92.199	39.292	110.295																125.805	143.038	77.723	79.466																91.682	74.794	105.469	105.469
91.682	59.283	102.023	88.58																99.437	179.952	77.206	104.732																60.145	77.206	47.22	47.22
123.392	65.487	143.383	81.342																110.295	77.896	77.206	84.732																72.553	77.723	81.342	81.342
126.149	99.265	143.946	154.286																102.023	84.789	231.301	151.272																95.818	66.177	84.789	84.789
122.53	110.295	221.279	63.075																110.295	49.633	135.673	235.525																63.075	21.37	55.147	55.147
66.177	122.013	75.138	68.589																102.023	96.163	192.553	152.045																104.458	118.567	122.013	122.013
87.546	99.437	148.208	91.682																84.789	151.701	97.22	129.079																63.075	81.342	38.775	38.775
110.295	102.023	92.199	139.075																96.163	144.118	96.163	84.272																71.016	81.342	63.075	63.075
122.53	193.705	206.975	223.392																77.206	99.437	49.633	81.342																60.145	34.467	75.138	75.138
35.846	71.174	110.295	84.272																56.526	117.188	77.723	84.272																54.286	39.292	72.381	72.381
72.553	95.129	66.177	112.975																125.805	171.301	80.308	172.553																91.682	95.129	84.789	103.401
91.682	139.075	72.553	131.166																99.437	77.206	88.58	97.22																60.145	43.946	165.442	33.031
123.392	129.079	103.075	137.868																110.295	75.138	125.46	96.163																72.553	31.342	77.206	69.892
126.149	58.766	168.589	347.543																102.023	63.075	56.526	49.633																95.818	41.016	87.546	53.615
122.53	95.818	68.589	208.717																110.295	84.272	38.775	77.723																63.075	54.286	116.154	69.892
63.075	60.145	68.589	74.679																139.936	108.916	113.914	99.572																44.118	56.871	41.016	41.016
68.934	56.526	91.682	175.208																88.58	152.344	88.58	323.401																54.458	91.51	57.923	17.923
115.12	54.458	139.075	57.712																118.911	123.392	134.766	122.071																94.458	84.272	35.138	35.138
63.075	87.546	123.392	91.912																49.633	129.596	118.911	157.017																59.283	118.567	84.789	84.789
74.794	72.381	84.272	74.679																51.701	109.95	68.934	137.868																52.045	42.739	34.422	34.422
100.989	37.66	72.381	80.998																129.079	139.936	81.342	113.914																72.381	54.458	39.292	39.292
93.061	88.58	118.911	26.884																106.159	75.138	105.297	88.58																44.603	34.766	41.36	41.36
105.297	68.589	56.526	30.503																26.023	77.206	157.17	134.766																72.553	77.723	66.177	66.177
122.013	134.766	141.016	66.177																80.998	84.789	23.438	118.911																55.297	41.36	87.546	87.546
118.911	66.004	28.263	134.422																68.589	77.206	81.342	68.934																63.075	80.308	66.004	66.004
63.075	102.023	88.58	75.138																139.936	186.122	125.115	81.342																44.118	66.177	68.589	91.912
68.934	88.58	87.546	93.061																88.58	125.805	232.997	105.297																106.458	93.061	38.775	99.572
115.12	143.383	59.283	84.789																118.911	68.589	137.868	157.17																54.458	63.075	122.53	131.166
63.075	49.633	102.023	66.177																49.633	122.53	187.682	23.438																59.283	56.526	66.004	83.346
74.794	75.138	95.818	122.53																51.701	134.766	88.236	81.342																52.045	43.038	41.016	99.572
126.149	100.989	75.138	208.717																126.149	87.546	105.469	55.052																60.503	102.023	63.075	53.615
33.388	54.458	93.061	65.583																77.723	93.061	115.12	140.262																92.199	29.079	84.272	79.466
81.342	47.22	84.789	267.12																96.163	100.989	75.138	131.166																75.138	56.871	43.946	99.572
75.138	122.013	66.177	103.401																49.633	75.138	72.381	153.187																68.589	37.868	75.138	41.169
66.004	81.342	122.53	84.253																143.038	47.22	35.673	183.824																56.526	54.286	75.138	84.253
72.553	95.129	80.998	72.381																125.805	156.526	152.045	283.824																91.682	133.388	93.061	93.061
91.682	102.023	26.884	118.911																99.437	54.458	129.079	139.572																60.145	77.723	80.998	80.998
123.392	102.023	30.503	56.526																110.295	144.118	84.272	65.104																72.553	68.58	52.045	52.045
126.149	49.633	66.177	141.016																102.023	81.342	81.342	69.892																95.818	74.794	72.381	72.381
122.53	105.297	61.351	28.263																110.295	37.224	84.272	107.71																63.075	77.034	35.846	35.846
126.149	81.342	47.22	84.732																126.149	100.989	81.342	113.914																60.503	54.458	39.292	39.292
33.388	151.701	80.998	151.272																77.723	80.998	105.297	88.58																92.199	34.766	41.36	41.36
81.342	56.526	35.673	112.975																96.163	75.138	157.17	134.766																75.138	77.723	66.177	66.177
75.138	41.016	81.342	134.517																49.633	50.494	23.438	118.911																68.589	41.36	87.546	87.546
66.004	72.381	43.946	102.444																143.038	49.633	81.342	68.934																56.526	80.308	66.004	66.004
105.469	110.295	88.58	114.89																63.075	186.122	41.016	81.342																56.526	56.871	143.038	53.401
111.673	122.53	77.723	140.262																51.701	125.805	63.075	105.297																39.292	91.51	129.596	59.36
109.95	99.265	97.886	102.444																50.494	68.589	115.12	157.17																41.016	84.272	122.53	49.146
49.633	115.12	125.818	102.444																47.22	122.53	43.946	23.438																72.381	118.567	81.342	53.615
139.075	66.004	189.569	143.613																47.22	134.766	92.199	81.342																54.458	42.739	36.88	72.285
63.075	72.381	44.118	109.146																139.936	87.546	184.104	122.55																44.118	71.174	110.295	110.295
68.934	93.061	133.088	234.089																88.58	93.061	96.163	99.572																54.458	60.145	41.016	41.016
115.12	47.22	88.58	72.285																118.911	100.989	158.766	59.36																54.458	85.12	75.138	75.138
63.075	75.138	223.002	103.401																49.633	75.138	84.272	151.272																59.283	41.36	84.789	84.789
74.794	41.016	111.673	246.057																51.701	47.22	59.283	103.401																52.045	41.36	91.682	91.682
105.469	37.66	81.342	72.381																63.075	186.122	110.295	174.104																56.526	72.381	56.526	131.272
111.673	88.58	54.458	118.911																51.701	125.805	92.199	96.163																39.292	122.53	59.927	79.466
109.95	68.589	96.163	56.526																50.494	68.589	125.161	158.766																41.016	47.22	52.045	72.285
49.633	134.766	77.206	141.016																47.22	122.53	77.723	84.272																72.381	66.177	72.381	79.466
139.075	66.004	72.553	28.263																47.22	134.766	134.422	59.283																54.458	68.589	41.016	65.583
68.589	52.045	96.163	68.589																96.163	48.426	154.794	103.401																52.045	42.53	66.004	69.892
80.998	75.138	96.163	91.682																63.075	72.553	129.079	78.508																56.526	33.088	115.115	69.892
75.138	75.138	58.766	139.075																66.177	75.138	66.177	84.732																49.633	34.766	77.896	107.71
123.392	56.526	81.342	123.392																56.526	47.22	139.075	49.786																60.145	83.038	84.789	46.435
99.265	60.145	68.589	84.272																56.871	72.381	129.079	107.71																35.673	106.159	68.245	103.401
66.177	81.342	91.682	215.898																93.061	77.206	66.004	103.401																66.177	55.147	99.265	246.057
84.272	65.487	139.075	60.317																102.023	106.159	123.392	91.912																102.023	55.147	81.342	131.166
96.163	72.381	123.392	122.071																55.147	41.016	50.494	128.294																88.58	100.989	89.224	99.572
134.422	122.53	84.272	24.893																60.145	34.272	207.682	65.583																54.458	76.517	48.58	84.253
143.038	97.224	72.381	113.933																61.351	74.794	126.149	84.732																54.458	46.186	47.691	59.36
68.589	122.013	118.911	111.673																96.163	54.286	113.914	99.572																52.045	56.871	41.016	41.016
80.998	99.437	56.526	81.342																63.075	115.12	88.58	170.421																56.526	91.51	17.923	17.923
75.138	102.023	141.016	54.458																66.177	56.526	134.766	122.071																49.633	84.272	35.138	35.138
123.392	193.705	28.263	96.163																56.526	63.075	118.911	113.933																60.145	118.567	84.789	84.789
99.265	71.174	84.789	77.206																56.871	99.437	68.934	84.732																135.673	42.739	34.422	34.422
81.342	91.682	206.802	111.673																115.12	92.199	139.075	159.927																52.045	97.886	129.596	129.596
99.265	77.723	96.871	68.589																129.079	152	96.68	84.789																51.701	47.22	51.701	51.701
114.603	200.598	71.174	110.295																115.12	96.163	109.95	172.553																65.138	45.138	92.199	92.199
114.603	54.286	81.342	96.163																84.789	22.199	233.342	129.596																72.381	38.775	56.544	16.544
118.911	44.118	159.238	137.224																99.437	190.603	144.118	84.789																50.494	56.526	100.989	100.989
51.701	26.884	54.458	107.71																106.159	77.206	72.381	139.075																60.145	109.95	66.177	77.017
99.437	68.589	126.884	122.071																66.004	88.58	92.199	96.68																66.177	88.58	59.927	55.052
88.58	74.794	88.58	91.912																110.295	129.596	75.138	109.95																72.553	75.138	51.701	53.615
77.723	93.061	98.589	103.401																96.163	77.723	88.58	233.342																59.283	41.283	32.023	69.892
88.58	210.249	111.673	167.07																54.286	84.272	75.138	144.118																51.758	53.596	77.896	45.956
66.004	102.023	68.589	79.466																122.013	75.138	99.265	75.052																129.292	84.272	110.295	84.253
105.469	88.58	110.295	84.732																102.023	139.075	84.272	79.466																60.145	74.794	125.115	103.401
96.163	143.383	96.163	46.435																52.045	81.342	59.283	74.679																41.016	143.038	102.023	40.212
74.794	49.633	137.224	28.723																66.177	105.469	66.177	72.285																60.145	47.22	88.58	84.732
75.138	75.138	81.342	113.933																43.946	75.138	126.149	41.169																56.526	97.886	47.22	69.892
72.553	56.526	66.177	72.381																123.392	33.088	99.265	151.272																56.526	72.381	110.295	110.295
63.075	77.206	87.546	84.272																62.73	60.145	130.331	153.187																72.013	41.36	64.603	64.603
96.163	99.437	118.911	109.95																63.075	139.075	77.723	65.583																52.381	48.567	84.272	84.272
21.37	84.272	125.115	95.818																88.58	54.272	77.723	140.262																86.884	100.989	66.177	66.177
77.723	129.596	80.308	130.503																58.766	125.115	166.004	95.742																90.494	72.381	77.206	77.206
68.589	60.145	156.308	110.295																96.163	176.471	136.177	99.265																52.045	45.138	63.075	91.912
80.998	51.701	166.476	88.58																63.075	110.295	311.582	130.331																56.526	30.503	41.016	78.508
75.138	63.075	139.936	81.342																66.177	182.023	129.079	77.723																49.633	51.841	77.723	74.679
123.392	61.351	129.079	154.286																56.526	109.95	88.58	77.723																60.145	45.497	28.608	83.933
99.265	68.934	110.295	63.075																56.871	34.766	93.061	166.004																135.673	95.818	66.177	84.732
72.553	102.023	88.58	49.786																123.392	181.297	93.946	46.435																56.526	39.95	99.437	30.317
63.075	136.004	81.342	131.166																62.73	114.603	110.295	79.466																72.013	110.295	125.115	60.317
96.163	81.342	154.286	113.933																63.075	109.95	137.224	28.723																52.381	39.769	66.177	65.583
21.37	77.723	63.075	131.166																88.58	108.381	102.023	84.732																26.884	105.297	68.589	78.508
77.723	55.147	72.381	65.104																58.766	125.115	75.138	72.285																50.494	84.789	75.138	103.401
51.701	81.342	84.272	122.55																106.159	68.589	159.927	74.679																60.145	68.589	32.744	32.744
99.437	151.701	109.95	137.868																66.004	75.138	84.789	151.272																66.177	72.381	56.526	56.526
88.58	56.526	95.818	128.294																110.295	71.174	172.553	90.955																72.553	77.206	68.589	68.589
77.723	41.016	99.265	113.933																96.163	105.297	129.596	24.414																59.283	44.118	72.553	72.553
88.58	72.381	175.61	103.401																54.286	87.546	84.789	24.893																151.758	97.886	44.118	44.118
66.004	110.295	239.718	66.004																122.013	139.075	99.265	81.342																129.292	72.381	110.295	110.295
105.469	122.53	99.265	125.115																102.023	106.159	130.331	88.58																60.145	41.36	64.603	64.603
96.163	99.265	195.601	108.589																52.045	72.553	77.723	84.272																91.016	48.567	84.272	84.272
74.794	115.12	143.383	125.46																66.177	114.603	77.723	84.789																60.145	100.989	66.177	66.177
75.138	66.004	84.118	160.145																43.946	84.789	166.004	41.016																56.526	72.381	77.206	77.206
51.701	60.145	105.297	79.466																106.159	176.471	87.546	99.265																60.145	68.589	81.342	103.401
99.437	54.458	113.075	33.51																66.004	110.295	81.342	130.331																66.177	72.381	39.292	59.36
88.58	96.163	128.589	122.55																110.295	182.023	114.603	77.723																72.553	77.206	77.723	39.572
77.723	66.004	66.004	16.276																96.163	109.95	84.272	77.723																59.283	44.118	88.58	90.955
88.58	134.422	125.115	99.572																54.286	34.766	71.692	166.004																51.758	97.886	99.437	65.583
66.177	12.063	108.589	103.401																102.023	181.297	68.589	122.55																104.458	74.794	72.381	122.071
87.546	50.494	125.46	109.146																84.789	114.603	88.58	79.466																63.075	77.206	84.789	122.071
110.295	88.58	160.145	188.294																96.163	109.95	77.206	137.868																71.016	77.723	81.342	91.912
122.53	96.163	147.691	201.537																77.206	108.381	77.896	78.508																60.145	66.177	56.526	46.435
35.846	96.163	77.206	103.401																56.526	125.115	88.58	53.615																54.286	21.37	91.682	84.732
105.469	91.682	93.061	16.717																63.075	77.206	106.159	122.071																56.526	74.794	68.589	68.589
111.673	77.723	105.469	179.229																51.701	88.58	133.088	246.057																99.292	74.794	87.546	87.546
109.95	200.598	51.701	206.975																50.494	129.596	159.283	256.109																41.016	74.794	68.589	68.589
49.633	54.286	60.145	88.58																47.22	77.723	44.118	113.933																72.381	66.177	54.458	54.458
139.075	44.118	49.633	139.292																47.22	84.272	154.286	151.272																54.458	81.342	72.381	72.381
66.177	60.145	63.075	111.673																102.023	126.149	66.177	106.159																104.458	77.206	39.075	52.55
87.546	51.701	96.163	68.589																84.789	54.458	74.794	133.088																63.075	84.789	77.206	126.379
110.295	63.075	56.526	110.295																96.163	102.023	135.673	159.283																71.016	65.487	77.206	208.717
122.53	61.351	111.673	96.163																77.206	77.723	139.075	44.118																60.145	55.297	17.923	103.401
35.846	68.934	68.589	137.224																56.526	51.701	88.58	154.286																54.286	88.58	99.437	109.624
126.149	151.31	110.295	99.572																126.149	81.342	118.911	103.401																60.503	46.186	84.272	79.146
33.388	152.344	96.163	122.55																77.723	54.286	74.794	49.786																92.199	23.438	56.526	64.893
81.342	93.061	137.224	74.679																96.163	77.723	81.342	65.583																75.138	34.091	68.589	53.615
75.138	99.265	16.717	79.466																49.633	143.038	75.138	69.892																68.589	59.927	50.494	107.71
66.004	135.846	179.229	144.57																143.038	44.118	176.471	53.615																56.526	56.154	75.138	69.892
63.075	115.12	206.975	103.401																139.936	84.789	81.342	182.55																44.118	84.272	134.422	134.422
68.934	66.177	88.58	131.166																88.58	185.605	88.58	148.879																54.458	74.794	88.236	88.236
115.12	125.115	139.292	150.793																118.911	118.911	84.272	189.569																54.458	143.038	102.023	102.023
63.075	115.12	99.265	267.12																49.633	84.789	84.789	41.169																59.283	47.22	41.016	41.016
74.794	120.145	74.794	122.55																51.701	88.58	41.016	91.912																52.045	97.886	52.045	52.045
100.989	56.526	72.553	75.138																129.079	102.023	174.104	95.818																72.381	71.174	110.295	110.295
93.061	77.206	72.553	93.061																106.159	62.73	96.163	84.272																44.603	60.145	41.016	41.016
105.297	99.437	126.149	84.789																26.023	105.846	158.766	87.546																72.553	85.12	75.138	75.138
122.013	84.272	84.789	66.177																80.998	43.383	84.272	80.998																55.297	41.36	84.789	84.789
118.911	129.596	84.789	122.53																68.589	134.422	59.283	54.458																63.075	41.36	91.682	91.682
33.031	122.013	77.034	122.071																75.956	139.936	110.295	174.104																55.052	72.381	56.526	131.272
115.12	99.437	122.53	46.435																118.911	75.138	92.199	96.163																54.458	122.53	59.927	79.466
65.583	102.023	129.596	193.933																57.818	77.206	125.161	158.766																24.893	47.22	52.045	72.285
105.297	193.705	75.138	292.97																26.023	84.789	77.723	84.272																72.553	66.177	72.381	79.466
33.031	71.174	93.061	174.25																75.956	77.206	134.422	59.283																55.052	68.589	41.016	65.583
84.732	217.66	84.789	118.72																51.169	48.426	152.045	103.401																41.169	133.388	93.061	93.061
69.892	88.58	66.177	27.765																46.435	72.553	129.079	78.508																49.786	77.723	80.998	80.998
46.435	68.589	122.53	63.031																74.893	75.138	84.272	84.732																30.637	68.58	52.045	52.045
103.401	134.766	80.998	49.786																41.169	47.22	81.342	49.786																33.031	74.794	72.381	72.381
59.36	66.004	26.884	122.55																74.679	72.381	84.272	107.71																61.169	77.034	35.846	35.846
96.163	105.297	30.503	92.199																63.075	77.206	172.553	152.045																52.381	118.567	122.013	122.013
123.392	51.701	66.177	75.138																110.295	106.159	97.22	129.079																72.553	81.342	38.775	38.775
75.138	143.038	134.422	99.437																66.177	41.016	96.163	84.272																89.633	81.342	63.075	63.075
110.295	96.163	189.569	139.936																96.163	34.272	49.633	81.342																71.016	34.467	75.138	75.138
96.163	99.265	44.118	51.701																105.147	74.794	77.723	84.272																88.58	39.292	72.381	72.381
109.95	60.145	133.088	111.673																50.494	171.301	75.138	172.553																71.016	66.004	103.705	99.572
88.58	54.458	88.58	81.342																110.295	77.206	126.149	97.22																72.553	72.381	92.199	99.572
115.12	96.163	223.002	54.458																118.911	75.138	123.61	96.163																54.458	48.426	77.206	57.017
96.163	66.004	111.673	96.163																52.045	63.075	139.075	49.633																71.016	62.73	77.723	83.401
105.297	134.422	81.342	77.206																26.023	84.272	35.846	77.723																72.553	42.023	44.118	59.36
	60.145	54.458	84.732																	108.916	171.301	137.868																	84.272	105.297	17.712
	56.526	96.163	151.272																	152.344	63.075	122.071																	80.998	68.934	59.36
	54.458	77.206	112.975																	123.392	88.58	91.912																	99.437	96.163	37.818
	87.546	92.199	134.517																	129.596	66.004	84.732																	66.004	68.589	72.285
	72.381	75.138	102.444																	109.95	88.236	99.093																	33.406	54.286	53.615
	92.199	99.437	80.998																	118.567	95.818	65.583																	25.129	35.673	35.673
	59.283	139.936	26.884																	28.608	84.272	49.786																	43.946	63.075	63.075
	65.487	134.422	30.503																	77.206	87.546	53.615																	31.342	38.589	38.589
	99.265	130.503	66.177																	51.701	80.998	65.104																	41.016	56.526	56.526
	110.295	51.701	134.422																	80.998	54.458	28.723																	54.286	41.016	41.016
[truncated: 7 more columns]

## Sheet: Fig 1f
	Ctrl-p45	Ctrl-p75	DEN-p45	DEN-p75
1	0.623131	0	3.73878	3.73878
2	1.24626	0	6.85444	1.24626
3	0	0	2.49252	1.86939
4	0.623131	0	3.73878	4.98505
5	3.11565	1.24626	8.1007	2.49252
6	0.623131	0	1.86939	3.11565
7	0	0	6.23131	3.73878
8	0.623131	0	4.98505	2.49252
9	0.623131	0.623131	3.11565	1.86939
10	1.24626	0	7.47757	3.11565
11	0.623131	0	4.98505	2.49252
12	1.86939	0.623131	4.36191	2.49252
13	1.24626	0	6.23131	4.98505
14	0.623131	0	7.47757	6.23131
15	0	0	4.36191	3.73878
16	1.86939	0	9.97009	2.49252
17	0.623131	0	4.36191	3.11565
18	1.86939	0	6.23131	4.36191
19	1.24626	0.623131	8.1007	1.86939
20	2.49252	0	5.60818	5.60818
21	0.623131	0.623131	4.36191	3.11565
22	0	0	8.1007	4.36191
23	0.623131	0	3.73878	3.11565
24	1.86939	0	6.85444	1.86939
25	0.623131	0	5.60818	2.49252
26	2.49252	0	6.23131	4.36191
27	0.623131	0	4.36191	6.85444
28	1.24626	0.623131	3.73878	3.11565
29	0.623131	0	4.98505	3.73878
30	0.623131	0	5.60818	1.86939

## Sheet: Fig 1g
CV	Ctrl/ 6w																									Ctrl/ 10w
1	0	0	0	0	0	0	0	1	0	1	0	0	0	0	0	1	0	0	0	0	1	0	0	1	0	0	0	0	1	0	0	0	0	0	0	0	0	0	0	0	0	0	0	0	0	0	0	1	0
2	0	0	1	1	0	0	0	0	0	0	0	0	0	0	0	0	0	0	0	0	0	0	0	0	1	0	0	0	0	1	0	0	0	0	0	0	0	0	0	0	0	0	0	0	0	0	0	0	0
3	0	0	0	0	0	0	1	0	1	0	0	1	1	0	0	0	1	0	0	0	0	1	1	0	0	0	0	0	0	0	0	0	0	1	0	0	0	0	1	0	0	0	0	0	0	0	1	0	0
4	0	1	0	0	0	1	0	0	0	0	1	1	1	0	0	1	0	0	0	0	0	0	0	0	1	0	0	0	0	0	0	0	1	0	0	0	0	0	0	0	0	0	0	0	0	0	0	0	0
5	1	0	0	0	1	0	0	0	0	0	0	0	0	1	0	0	0	0	1	1	0	0	0	0	0	0	1	0	0	0	0	0	0	0	0	0	0	0	0	0	1	0	0	0	0	0	0	0	0
6	0	0	0	0	0	0	1	0	0	0	1	0	0	1	1	0	1	0	1	0	0	0	1	0	1	0	0	0	0	0	0	0	0	0	0	0	0	0	0	0	0	1	0	0	0	0	0	0	0
7	1	0	1	1	0	0	0	0	0	1	0	0	0	0	1	0	0	0	0	0	1	0	0	0	0	0	0	0	0	0	1	0	0	0	0	0	1	0	0	0	0	0	0	0	0	0	0	1	0
8	0	0	0	0	0	0	0	1	1	0	0	0	0	0	0	0	0	0	0	1	0	1	0	1	0	0	0	0	0	0	0	0	0	0	0	0	0	0	0	0	0	0	0	0	0	0	0	0	0
9	0	0	0	0	0	0	1	0	0	0	0	0	0	0	0	0	0	1	0	0	0	0	1	0	0	0	0	0	0	0	0	0	0	0	0	0	0	0	0	0	0	0	0	0	0	0	0	0	0
10	0	0	0	0	0	1	0	0	0	0	0	0	0	0	0	0	0	0	0	0	0	0	0	0	0	1	0	0	0	0	0	0	0	0	0	0	0	0	0	0	0	0	0	0	0	0	0	0	0
11	0	0	0	1	0	0	0	0	0	0	0	0	0	0	1	0	0	0	0	0	0	0	0	0	0	0	0	0	0	0	0	0	0	0	0	0	0	0	0	0	0	0	0	0	0	0	0	0	0
12	0	0	0	0	0	0	0	0	0	0	1	0	0	0	0	0	0	0	0	0	0	0	0	0	1	0	0	0	0	0	0	0	0	0	0	0	0	0	0	0	0	0	0	0	0	0	0	0	0
13	0	1	0	0	0	0	0	0	0	0	0	0	0	0	0	0	0	0	0	0	0	0	0	0	0	0	0	0	0	0	0	0	0	0	0	0	0	0	0	0	0	0	0	0	0	0	0	0	1
14	0	0	1	0	0	0	0	0	0	0	0	0	0	0	0	0	0	1	0	0	0	0	0	0	0	0	0	0	0	0	0	0	0	0	0	0	0	0	0	0	0	0	0	0	1	0	0	0	0
15	0	0	0	0	0	0	0	1	0	0	0	1	0	0	0	0	0	0	0	0	0	0	0	0	0	0	0	0	0	0	0	0	0	0	0	0	0	0	1	0	0	0	0	0	0	0	0	0	0
PV
CV	+DEN/ 2+4w																									+DEN/ 2+8w
1	1	1	0	0	1	0	1	1	0	1	1	0	0	0	0	1	0	1	0	0	1	0	1	0	0	0	0	0	0	0	1	1	0	0	1	0	0	0	1	1	0	1	0	0	1	1	1	0	0
2	1	0	1	1	0	1	1	0	0	1	0	1	0	0	0	0	1	0	0	1	0	1	1	1	0	0	0	0	1	1	0	0	1	1	0	0	1	1	0	0	1	0	1	1	0	0	1	0	0
3	0	1	0	0	1	0	1	0	1	0	1	1	1	0	0	1	1	1	0	1	0	0	1	1	1	0	0	1		0	1	0	1	0	0	1	0	0	1	0	1	1	0	1	1	1	0	0	1
4	1	1	1	1	0	1	0	1	0	0	1	1	1	0	0	1	1	0	1	0	1	1	0	1	1	1	1	1	1	0	0	0	1	0	1	1	1	0	0	0	1	1	1	1	0	0	0	1	0
5	1	1	0	0	1	0	1	0	0	1	0	0	1	1	0	0	0	1	1	1	1	0	0	1	1	0	1	0	1	0	0	0	0	0	1	0	1	0	0	0	0	1	1	0	1	1	1	1	0
6	1	0	0	1	0	0	1	1	1	1	1	0	0	1	1	0	1	1	1	0	1	1	0	0	1	0	1	0	0	0	0	1	0	0	0	0	0	0	0	1	0	1	1	1	1	1	1	1	1
7	1	0	1	1	0	1	0	0	0	1	2	1	0	1	1	0	0	0	0	1	1	1	1	0	0	0	0	0	1	0	1	0	1	0	1	1	1	0	0	0	0	0	1	0	1	0	1	0	0
8	0	1	1	0	1	1	0	1	1	1	0	0	1	0	0	1	1	0	0	1	0	0	0	1	1	0	0	1	0	1	0	0	0	1	1	0	0	1	0	0	0	1	0	0	0	1	0	0	1
9	0	1	0	0	1	0	1	0	0	0	1	0	1	0	1	0	0	1	1	0	0	0	1	1	0	0	0	0	0	0	0	0	0	0	1	0	0	0	0	0	0	1	1	1	1	1	1	1	0
10	1	0	0	1	0	1	0	1	1	0	0	1	0	1	0	0	0	0	0	0	1	1	0	0	1	1	1	0	0	0	1	0	0	0	1	0	0	0	1	0	0	0	1	1	0	0	1	0	0
11	1	0	0	1	0	0	0	1	0	0	0	0	0	0	0	1	0	0	1	0	0	0	0	0	0	0	0	0	0	1	0	0	0	0	0	0	0	1	0	0	0	0	0	0	1	0	1	0	0
12	1	0	0	0	0	0	0	0	0	1	1	0	0	0	0	0	0	0	0	0	1	0	1	0	0	0	0	1	0	0	0	0	0	0	0	0	0	0	0	0	0	0	1	0	1	0	1	0	0
13	0	1	0	0	0	0	0	0	0	0	0	0	0	0	1	0	0	0	0	0	0	0	0	0	0	0	0	1	0	0	0	0	0	0	0	1	0	0	0	0	0	1	0	0	0	0	1	0	0
14	0	0	1	0	0	0	0	0	1	0	0	0	0	0	0	0	0	1	0	0	0	0	0	0	0	0	0	0	0	0	0	0	0	0	0	0	0	0	0	0	0	0	0	1	0	0	0	0	1
15	0	0	0	0	1	0	1	0	0	0	0	1	0	0	0	0	0	0	0	0	0	0	0	0	0	0	0	0	0	0	0	1	0	0	1	0	0	0	1	0	0	0	0	1	0	0	0	0	0
PV
	Ctrl-6 week							Ctrl-10 week							DEN, 15+30 day							DEN, 15+60 day
	1	2	3	4	5	6		1	2	3	4	5	6		1	2	3	4	5	6		1	2	3	4	5	6
CL	0.8	0.8	1	1	0.6	1.2		0.4	0.4	0.2	0.4	0	0.4		2.4	2.2	2	1.4	2.2	2.4		1.6	1.4	1.8	1.4	2.6	1.8
ML	0.8	0.8	0.6	0.6	0.8	1.2		0	0.2	0.4	0	0.2	0.2		2	2	2.2	1.8	1.6	2		1	1	1.4	0.6	2.6	2.2
PL	0.6	0.25	0.4	0	0.2	0		0	0	0	0.2	0.25	0.2		1	0.75	0.8	0.25	0.4	0.2		0.6	0.2	0.4	0.4	1.25	0.8
[truncated: 1 more columns]

## Sheet: Fig 1i
	Total Dividing Cell				Dividing Type (1N)				Dividing Type (2N)				1N+2N
	1N	2N	1N+2N		C	CF	AF		C	CF	AF		C	CF	AF
Control-01	22	29	51		17	2	3		26	3	0		43	5	3
Control-02	13	24	37		10	3	0		21	2	1		31	5	1
Control-03	31	24	55		27	2	2		22	1	1		49	3	3
Control-04	17	24	41		16	1	0		20	2	2		36	3	2
Control-05	23	21	44		21	1	1		17	3	1		38	4	2
Control-06	24	24	48		22	2	0		22	2	0		44	4	0
SUM	130	146	276		113	11	6		128	13	5		241	24	11
					86.9231	8.46154	4.61538		87.6712	8.90411	3.42466		87.3188	8.69565	3.98551
					40.942	3.98551	2.17391		46.3768	4.71014	1.81159		4.02078	0.478714	0.645497
DEN-01	7	13	20		5	1	1		11	0	2		16	1	3
DEN-02	4	9	13		3	1	0		5	2	2		8	3	2
DEN-03	10	7	17		8	1	1		7	0	0		15	1	1
DEN-04	12	5	17		7	1	4		4	1	0		11	2	4
DEN-05	13	7	20		10	1	2		6	1	0		16	2	2
DEN-06	15	10	25		12	2	1		9	1	0		21	3	1
DEN-07	20	38	58		13	4	3		28	6	4		41	10	7
DEN-08	24	66	90		16	5	3		50	10	6		64	17	9
SUM	105	155	260		74	16	15		120	21	14		194	37	29
					70.4762	15.2381	14.2857		77.4194	13.5484	9.03226		74.6154	14.2308	11.1538
					28.4615	6.15385	5.76923		46.1538	8.07692	5.38462		2.80995	0.478714	0.707107
					C	CF	AF		C	CF	AF		C	CF	AF
Control-01					33.3333	3.92157	5.88235		50.9804	5.88235	0		84.3137	9.80392	5.88235
Control-02					27.027	8.10811	0		56.7568	5.40541	2.7027		83.7838	13.5135	2.7027
Control-03					49.0909	3.63636	3.63636		40	1.81818	1.81818		89.0909	5.45455	5.45455
Control-04					39.0244	2.43902	0		48.7805	4.87805	4.87805		87.8049	7.31707	4.87805
Control-05					47.7273	2.27273	2.27273		38.6364	6.81818	2.27273		86.3636	9.09091	4.54545
Control-06					45.8333	4.16667	0		45.8333	4.16667	0		91.6667	8.33333	0
MEAN					40.3394	4.09074	1.96524		46.8312	4.82814	1.94528		87.1706	8.91888	3.98551
					4.41241	1.05862	1.22101		3.42307	0.863271	0.918325		1.49312	1.35709	0.901154
DEN-01					25	5	5		55	0	10		80	5	15
DEN-02					23.0769	7.69231	0		38.4615	15.3846	15.3846		61.5385	23.0769	15.3846
DEN-03					47.0588	5.88235	5.88235		41.1765	0	0		88.2353	5.88235	5.88235
DEN-04					41.1765	5.88235	23.5294		23.5294	5.88235	0		64.7059	11.7647	23.5294
DEN-05					50	5	10		30	5	0		80	10	10
DEN-06					48	8	4		36	4	0		84	12	4
DEN-07					22.4138	6.89655	5.17241		48.2759	10.3448	6.89655		70.6897	17.2414	12.069
DEN-08					17.7778	5.55556	3.33333		55.5556	11.1111	6.66667		71.1111	18.8889	10
MEAN					39.052	6.24284	8.06863		37.3612	5.04449	4.23077		75.0351	12.9818	11.1538
					6.00504	0.653367	4.11472		5.35842	2.82495	3.38593		3.8639	3.16452	2.50148

## Sheet: Fig S1c
PL				CL
p45	p75	p105		p45	p75	p105
47.6816	51.8259	51.701		107.71	112.673	99.265
48.2564	57.6185	92.199		91.912	69.892	133.388
50.5544	72.8887	72.013		67.019	67.019	63.075
62.0432	80.2609	60.145		113.933	79.466	91.682
66.638	57.6185	56.526		74.679	121.592	80.998
91.9148	88.6869	63.075		74.679	65.104	87.546
57.4472	78.6813	41.169		103.401	65.104	79.466
62.0432	61.3046	68.297		74.679	69.892	65.583
68.3624	43.401	45.956		100.529	99.572	41.169
62.0432	51.8259	93.51		84.732	84.253	65.583
58.022	43.401	63.51		103.401	84.253	69.892
51.7028	71.836	48.828		103.401	84.253	69.892
58.022	78.1544	71.169		65.583	65.583	46.435
62.0432	83.4212	81.169		72.285	59.36	55.052
80.9996	78.6813	72.013		84.732	99.093	63.075
112.594	71.836	100.145		91.912	69.892	91.682
62.0432	83.4212	56.526		79.466	79.466	80.998
66.638	43.401	63.075		65.583	128.294	87.546
66.638	48.6667	102.023		91.912	65.583	84.272
62.0432	48.6667	39.292		79.466	99.572	111.673
86.1704	78.1544	88.297		99.572	74.679	69.892
91.9148	78.6813	54.458		79.466	84.253	68.934
86.1704	72.8887	83.031		59.36	65.583	49.786
91.9148	83.4212	44.603		90.526	69.892	93.061
58.022	65.5165	38.297		69.892	74.679	69.892
62.0432	57.6185	41.169		69.892	113.933	67.019
73.532	48.6667	63.51		65.583	79.466	65.583
58.022	48.6667	43.031		74.679	79.466	72.285
73.532	57.6185	63.51		65.583	84.732	69.892
58.022	86.0535	48.828		74.679	79.466	69.892
40.418	57.6197	72.013		81.168	86.168	63.075
40.897	64.4655	100.145		68.5296	55.9136	91.682
42.812	82.5121	56.526		48.6152	53.6152	80.998
52.386	91.2247	63.075		86.1464	63.5728	87.546
56.215	64.4655	102.023		54.7432	97.2736	84.272
77.279	101.183	39.292		54.7432	52.0832	111.673
48.556	89.3579	66.177		77.7208	52.0832	99.437
52.386	68.8218	74.458		54.7432	55.9136	68.934
57.652	47.663	60.145		75.4232	79.6576	105.469
52.386	57.6197	44.603		62.7856	67.4024	93.061
49.035	47.663	72.381		77.7208	67.4024	114.603
43.769	81.268	68.589		77.7208	67.4024	75.138
49.035	88.7352	56.884		47.4664	52.4664	126.149
52.386	94.9596	95.818		52.828	47.488	123.392
68.183	89.3579	106.565		62.7856	79.2744	122.53
94.512	81.268	60.145		68.5296	55.9136	74.679
52.386	94.9596	46.435		58.5728	63.5728	74.679
56.215	47.663	33.51		47.4664	102.635	84.732
56.215	53.8861	46.435		68.5296	52.4664	69.892
52.386	53.8861	58.297		58.5728	79.6576	46.435
72.492	88.7352	45.956		74.6576	59.7432	91.912
77.279	89.3579	46.435		58.5728	67.4024	79.466
72.492	82.5121	94.414		42.488	52.4664	126.149
77.279	94.9596	63.031		47.42	55.9136	123.392
49.035	73.7995	66.884		50.9136	59.7432	122.53
52.386	64.4655	95.818		50.9136	91.1464	134.422
61.96	53.8861	60.145		47.4664	63.5728	49.633
49.035	53.8861	60.145		54.7432	63.5728	104.893
61.96	64.4655	84.458		47.4664	67.7856	63.075
49.035	98.0705	72.381		54.7432	63.5728	55.052
40.418	46.969	53.615		75.397	104.01	122.013
49.7861	52.235	59.283		64.3384	66.192	46.435
52.2756	66.117	35.51		46.9133	63.319	65.583
64.7218	72.819	85.297		79.7531	75.766	69.892
69.6995	52.235	53.615		52.2753	117.892	46.435
97.0827	80.479	49.786		52.2753	61.404	38.297
59.7428	71.383	71.169		72.3807	61.404	126.149
64.7218	55.586	49.786		52.2753	66.192	123.392
71.5676	39.31	45.956		70.3703	95.872	102.53
64.7218	46.969	46.435		59.3124	80.553	134.422
60.3655	39.31	66.884		72.3807	80.553	49.633
53.5197	65.16	95.818		72.3807	80.553	77.723
60.3655	70.904	60.145		45.9081	61.883	63.075
64.7218	75.692	60.145		50.5995	55.66	74.794
85.2579	71.383	84.458		59.3124	95.393	122.013
119.486	65.16	72.381		64.3384	66.192	118.911
64.7218	75.692	59.283		55.6262	75.766	66.004
69.6995	39.31	59.283		45.9081	124.594	77.723
69.6995	44.097	60.145		64.3384	61.883	122.53
64.7218	44.097	95.297		55.6262	95.872	99.265
90.8596	70.904	90.494		69.7004	70.979	59.36
97.0827	71.383	56.526		55.6262	80.553	65.583
90.8596	66.117	90.494		41.552	61.883	41.169
97.0827	75.692	63.075		33.368	66.192	88.723
60.3655	59.415	65.673		48.9244	70.979	65.583
64.7218	52.235	54.286		48.9244	110.233	77.723
77.168	44.097	44.893		45.9081	75.766	122.53
60.3655	44.097	43.51		52.2753	75.766	99.265
77.168	52.235	65.583		45.9081	81.032	69.892
60.3655	78.085	61.169		52.2753	75.766	65.583
43.118	45.839	53.615		103.41	105.9	77.723
43.597	51.105	55.052		87.612	68.082	122.53
45.512	64.987	51.169		62.719	65.209	99.265
55.086	71.689	41.169		109.633	77.656	143.038
58.915	51.105	50.494		70.379	119.782	139.075
79.979	79.349	63.075		70.379	63.294	49.786
51.256	70.253	135.673		99.101	63.294	74.794
55.086	54.456	64.286		70.379	68.082	69.892
60.352	38.18	54.458		96.229	97.762	118.911
55.086	45.839	105.256		80.432	82.443	49.786
51.735	38.18	88.828		99.101	82.443	46.435
46.469	64.03	92.045		99.101	82.443	53.615
51.735	69.774	78.723		61.283	63.773	74.679
55.086	74.562	63.075		67.985	57.55	65.583
70.883	70.253	48.828		80.432	97.283	113.038
97.212	64.03	53.615		87.612	68.082	139.075
55.086	74.562	78.297		75.166	77.656	88.58
58.915	38.18	90.637		61.283	126.484	74.794
58.915	42.967	53.615		87.612	63.773	75.138
55.086	42.967	55.052		75.166	97.762	118.911
75.192	69.774	50.494		95.272	72.869	81.342
79.979	70.253	63.075		75.166	82.443	126.149
75.192	64.987	135.673		55.06	63.773	72.553
79.979	74.562	64.286		86.226	68.082	72.553
51.735	58.285	77.458		65.592	72.869	68.589
55.086	51.105	54.458		65.592	112.123	66.177
64.66	42.967	51.758		61.283	77.656	46.435
51.735	42.967	52.045		70.379	77.656	79.466
64.66	51.105	76.526		61.283	82.922	46.435
51.735	76.955	63.075		70.379	77.656	55.052

## Sheet: Fig S1f
CL					組距	累加數目 (公式)		纍加機率	累加數目 (公式)		纍加機率	累加數目 (公式)		纍加機率	累加數目 (公式)		纍加機率		ML					組距	累加數目 (公式)		纍加機率	累加數目 (公式)		纍加機率	累加數目 (公式)		纍加機率	累加數目 (公式)		纍加機率		PL					組距	累加數目 (公式)		纍加機率	累加數目 (公式)		纍加機率
Ctrl	DEN+1M	DEN+2M	DEN+3M	1	50	0	0	0	0	0	0	0	0	0	0	0	0		Ctrl	DEN+1M	DEN+2M	DEN+3M	1	50	0	0	0	0	0	0	0	0	0	0	0	0		Ctrl	DEN+1M	DEN+2M	DEN+3M	1	50	0	0	0	0	0	0
392.58	411.364	469.441	441.849	2	100	0	0	0	0	0	0	0	0	0	0	0	0		666.938	455.31	432.217	573.973	2	100	0	0	0	0	0	0	0	0	0	0	0	0		364.834	318.648	270.566	423.28	2	100	0	0	0	0	0	0
502.53	675.909	169.233	544.293	3	150	0	0	0	0	0	0	0	0	0	1	1	0.47619		566.811	359.147	357.079	357.596	3	150	0	0	0	1	1	0.47619	0	0	0	1	1	0.47619		375.392	512.698	372.934	1119.7	3	150	2	2	1	1	1	0.47619
458.067	804.978	254.712	485.411	4	200	1	1	0.5	0	0	0	3	3	1.42857	4	3	1.42857		414.983	229.895	345.532	892.793	4	200	3	3	1.5	5	4	1.90476	3	3	1.42857	3	2	0.952381		343.12	418.947	218.349	542.856	4	200	13	11	5.5	11	10	4.7619
419.464	749.496	215.764	415.041	5	250	6	5	2.5	6	6	2.85714	7	4	1.90476	7	3	1.42857		579.564	227.31	236.272	703.703	5	250	18	15	7.5	19	14	6.66667	14	11	5.2381	9	6	2.85714		512.181	493.913	321.922	343.285	5	250	45	32	16	32	21	10
454.621	716.535	251.265	357.696	6	300	23	17	8.5	31	25	11.9048	18	11	5.2381	14	7	3.33333		446.349	195.945	700.371	537.59	6	300	50	32	16	36	17	8.09524	26	12	5.71429	27	18	8.57143		285.215	311.582	368.453	294.885	6	300	73	28	14	74	42	20
435.836	508.906	721.568	824.539	7	350	34	11	5.5	52	21	10	29	11	5.2381	26	12	5.71429		563.709	288.662	529.115	297.757	7	350	81	31	15.5	59	23	10.9524	42	16	7.61905	43	16	7.61905		431.918	346.394	493.396	360.04	7	350	123	50	25	127	53	25.2381
313.076	728.471	487.709	462.912	8	400	67	33	16.5	79	27	12.8571	54	25	11.9048	45	19	9.04762		441.37	404.643	1349.56	951.196	8	400	119	38	19	85	26	12.381	54	12	5.71429	62	19	9.04762		440.791	310.204	629.196	417.384	8	400	157	34	17	149	22	10.4762
452.859	205.251	990.067	465.306	9	450	93	26	13	111	32	15.2381	78	24	11.4286	69	24	11.4286		334.618	416.19	526.657	415.998	9	450	142	23	11.5	101	16	7.61905	83	29	13.8095	84	22	10.4762		289.14	405.333	310.548	341.799	9	450	177	20	10	175	26	12.381
506.475	485.387	353.46	396.85	10	500	124	31	15.5	134	23	10.9524	102	24	11.4286	92	23	10.9524		434.189	537.686	568.707	428.445	10	500	161	19	9.5	118	17	8.09524	105	22	10.4762	107	23	10.9524		472.965	275.909	352.943	336.533	10	500	190	13	6.5	186	11	5.2381
268.556	214.902	950.429	568.707	11	550	145	21	10.5	147	13	6.19048	118	16	7.61905	105	13	6.19048		451.902	350.358	498.738	261.375	11	550	177	16	8	132	14	6.66667	127	22	10.4762	128	21	10		269.992	334.331	273.324	400.68	11	550	196	6	3	204	18	8.57143
352.809	434.285	428.081	607.482	12	600	153	8	4	154	7	3.33333	129	11	5.2381	117	12	5.71429		471.05	835.482	1005.4	541.42	12	600	187	10	5	147	15	7.14286	148	21	10	143	15	7.14286		310.682	245.578	252.127	484.454	12	600	198	2	1	204	0	0
352.809	737.94	761.378	380.246	13	650	169	16	8	165	11	5.2381	149	20	9.52381	135	18	8.57143		299.672	381.033	493.568	428.445	13	650	191	4	2	172	25	11.9048	164	16	7.61905	158	15	7.14286		462.282	370.866	309.342	884.176	13	650	199	1	0.5	208	4	1.90476
387.276	1126.38	393.614	435.626	14	700	185	16	8	178	13	6.19048	164	15	7.14286	149	14	6.66667		383.925	431.528	617.65	209.196	14	700	196	5	2.5	181	9	4.28571	173	9	4.28571	166	8	3.80952		386.747	241.097	261.26	445.678	14	700	200	1	0.5	208	0	0
480.146	328.299	1176.19	825.295	15	750	196	11	5.5	185	7	3.33333	171	7	3.33333	158	9	4.28571		201.537	323.473	179.401	280.524	15	750	196	0	0	189	8	3.80952	181	8	3.80952	178	12	5.71429		345.099	318.476	462.376	406.424	15	750	200	0	0	208	0	0
484.454	289.696	893.042	555.303	16	800	200	4	2	191	6	2.85714	180	9	4.28571	167	9	4.28571		445.2	216.798	510.63	778.382	16	800	197	1	0.5	194	5	2.38095	191	10	4.7619	184	6	2.85714		371.957	301.759	294.004	568.707	16	800	200	0	0	208	0	0
485.469	270.566	366.213	437.363	17	850	200	0	0	195	4	1.90476	183	3	1.42857	172	5	2.38095		401.886	647.119	817.214	312.597	17	850	197	0	0	197	3	1.42857	195	4	1.90476	189	5	2.38095		406.068	306.412	357.424	357.067	17	850	200	0	0	210	2	0.952381
361.904	494.602	245.233	389.392	18	900	200	0	0	200	5	2.38095	190	7	3.33333	182	10	4.7619		277.632	540.788	1018.16	359.511	18	900	200	3	1.5	200	3	1.42857	197	2	0.952381	194	5	2.38095		369.487	431.011	332.263	212.547	18	900	200	0	0	210	0	0
258.331	538.203	465.822	2042.65	19	950	200	0	0	202	2	0.952381	195	5	2.38095	186	4	1.90476		853.232	465.478	997.994	269.035	19	950	200	0	0	203	3	1.42857	200	3	1.42857	195	1	0.47619		408.435	369.832	367.764	306.374	19	950	200	0	0	210	0	0
280.045	802.484	680.725	2147.01	20	1000	200	0	0	203	1	0.47619	201	6	2.85714	190	4	1.90476		658.149	306.24	813.423	506.953	20	1000	200	0	0	207	4	1.90476	201	1	0.47619	198	3	1.42857		324.208	344.326	252.644	358.075	20	1000	200	0	0	210	0	0
385.342	1184.94	1379.37	337.842	21	1050	200	0	0	207	4	1.90476	203	2	0.952381	196	6	2.85714		476.163	231.274	502.185	651.045	21	1050	200	0	0	209	2	0.952381	204	3	1.42857	201	3	1.42857		427.138	320.716	407.745	322.801	21	1050	200	0	0	210	0	0
665.904	668.661	283.836	565.356	22	1100	200	0	0	207	0	0	205	2	0.952381	196	0	0		489.777	948.017	490.811	708.49	22	1100	200	0	0	209	0	0	204	0	0	205	4	1.90476		335.582	398.612	529.414	348.5	22	1100	200	0	0	210	0	0
362.862	574.221	644.534	789.392	23	1150	200	0	0	208	1	0.47619	206	1	0.47619	199	3	1.42857		219.728	257.814	593.178	1129.75	23	1150	200	0	0	210	1	0.47619	206	2	0.952381	206	1	0.47619		341.799	418.43	442.557	452.859	23	1150	200	0	0	210	0	0
326.001	871.155	928.888	638.749	24	1200	200	0	0	209	1	0.47619	209	3	1.42857	200	1	0.47619		419.828	302.104	513.042	643.385	24	1200	200	0	0	210	0	0	208	2	0.952381	206	0	0		262.333	345.958	307.791	637.641	24	1200	200	0	0	210	0	0
586.898	725.496	755.001	648.651	25	1250	200	0	0	209	0	0	209	0	0	200	0	0		285.311	392.235	307.274	527.059	25	1250	200	0	0	210	0	0	208	0	0	206	0	0		400.63	306.068	379.999	452.859	25	1250	200	0	0	210	0	0
492.592	809.043	333.297	863.793	26	1300	200	0	0	209	0	0	209	0	0	201	1	0.47619		539.984	379.827	463.927	1059.86	26	1300	200	0	0	210	0	0	208	0	0	207	1	0.47619		129.252	451.301	395.165	360.468	26	1300	200	0	0	210	0	0
419.349	270.222	366.73	981.833	27	1350	200	0	0	210	1	0.47619	209	0	0	202	1	0.47619		564.877	876.842	589.387	733.862	27	1350	200	0	0	210	0	0	210	2	0.952381	209	2	0.952381		232.174	271.773	407.573	432.753	27	1350	200	0	0	210	0	0
303.023	405.941	363.972	631.418	28	1400	200	0	0	210	0	0	210	1	0.47619	202	0	0		414.084	667.799	644.154	827.689	28	1400	200	0	0	210	0	0	210	0	0	209	0	0		206.802	307.619	336.916	790.828	28	1400	200	0	0	210	0	0
478.709	451.382	361.56	1005.29	29	1450	200	0	0	210	0	0	210	0	0	204	2	0.952381		250.365	513.559	716.018	444.721	29	1450	200	0	0	210	0	0	210	0	0	209	0	0		202.973	312.789	287.02	417.435	29	1450	200	0	0	210	0	0
595.036	473.75	662.457	292.592	30	1500	200	0	0	210	0	0	210	0	0	204	0	0		550.037	488.226	283.319	598.865	30	1500	200	0	0	210	0	0	210	0	0	209	0	0		273.822	257.124	410.503	604.131	30	1500	200	0	0	210	0	0
285.311	610.929	335.882	625.673				200	100		210	100		210	100		204	97.1429		434.668	618.512	696.244	647.694				200	100		210	100		210	100		209	99.5238		231.695	266.993	289.351	880.346				200	100		210	100
458.067	298.312	506.666	363.628																514.983	599.555	591.455	589.387																343.12	828.416	757.931	270.566
419.464	354.494	552.679	209.56																779.564	652.725	490.557	330.022																512.181	347.083	401.369	205.251
454.621	394.476	493.568	794.811																446.349	297.968	282.285	592.489																285.215	401.714	397.233	553.196
435.836	878.965	734.666	216.97																563.709	374.829	775.337	768.326																431.918	315.237	410.33	467.89
485.469	478.92	1025.57	451.002																401.886	482.711	582.802	656.253																306.068	302.966	228.344	681.069
361.904	639.364	342.947	522.348																277.632	666.421	437.904	730.276																369.487	285.043	467.89	440.834
258.331	269.36	1151.89	200.634																853.232	952.325	1125.69	591.455																408.435	285.904	325.197	657.931
280.045	880.634	524.244	286.421																858.149	550.439	881.323	417.052																424.208	203.873	371.727	263.845
385.342	313.995	384.308	149.496																676.163	245.188	405.16	668.833																427.138	194.222	330.539	458.24
665.904	477.886	423.428	455.31																489.777	984.896	413.777	611.972																335.582	240.408	413.26	512.008
721.223	346.911	774.647	388.789																593.695	383.618	421.061	698.13																389.65	253.505	536.135	272.29
663.663	344.154	413.26	562.584																376.725	670.131	549.278	480.471																322.956	393.269	625.405	371.555
667.11	397.922	367.247	345.628																325.886	605.242	581.115	464.348																471.682	281.079	436.525	335.626
513.387	359.836	493.224	331.746																373.623	721.051	236.272	548.122																301.932	257.297	267.637	610.833
670.901	1343.16	832.38	1429.43																377.931	379.655	237.133	1044.54																382.067	262.294	562.503	269.513
504.426	272.979	605.414	165.684																632.988	364.662	712.607	497.858																344.889	288.181	345.015	512.698
624.716	346.394	357.424	562.005																319.299	156.136	1343.7	381.053																294.406	393.269	458.067	408.339
571.579	246.612	631.781	361.426																483.497	261.088	594.729	472.965																497.757	390.548	435.491	462.912
258.503	330.884	564.054	382.968																364.777	513.559	720.362	526.102																289.14	342.603	333.124	393.499
408.339	431.528	350.875	395.414																339.405	203.873	428.77	453.817																324.036	365.179	214.73	439.455
208.239	542.167	793.26	415.52																412.169	473.578	613.514	375.308																327.437	285.043	437.387	594.557
402.116	385.342	444.625	1020.13																351.272	604.725	445.487	318.82																256.588	285.904	481.333	547.165
554.824	989.722	683.482	826.252																270.421	576.289	300.553	427.009																263.769	203.873	336.262	568.757
454.774	489.777	482.539	855.932																347.543	738.285	521.142	407.382																430.838	194.222	289.868	347.543
427.009	491.074	367.247	535.197																547.644	434.974	157.342	300.151																263.29	340.408	251.437	239.833
727.427	271.773	506.321	1106.78																206.975	189.569	550.094	433.232																456.689	504.943	501.496	467.22
380.344	289.523	304.861	777.903																276.598	831.69	315.374	355.681																398.784	334.331	230.585	508.389
680.552	646.602	350.358	689.342																312.961	738.802	562.675	194.356																387.065	440.489	589.215	404.031
494.258	420.671	751.21	416.956																540.616	444.544	562.33	253.716																507.664	283.664	381.033	439.455
633.677	408.262	463.582	899.016																316.063	684.171	314.684	576.366																597.152	303.31	274.186	333.66
620.58	250.403	254.195	449.029																484.435	759.654	768.326	450.944																355.908	318.648	346.222	337.49
390.627	225.242	398.439	799.923																230.738	361.56	464.662	1048.37																498.186	512.698	344.843	365.734
227.387	1010.4	592.489	2054.62																327.916	603.518	377.242	974.652																315.948	418.947	391.546	445.678
460.997	637.215	455.138	638.119																212.068	517.351	299.691	403.073																638.397	493.913	442.212	383.446
358.075	873.659	934.23	775.509																324.086	229.723	319.682	1856.91																140.262	311.582	535.274	267.12
492.592	646.602	439.972	466.742																489.241	575.6	611.972	326.001																221.642	491.673	512.008	667.321
439.934	382.757	659.355	759.712																374.829	509.079	713.686	533.282																236.482	320.199	271.428	478.231
301.587	314.34	627.645	431.796																211.59	426.013	493.396	546.686																183.824	527.518	323.473	352.33
441.37	867.591	604.725	548.122																338.448	422.049	565.26	1349																300.63	507.872	402.611	466.263
566.792	391.292	518.04	1192.46																428.924	253.333	545.786	890.4																182.867	347.256	219.038	404.131
667.11	267.292	516.317	702.745																325.886	416.362	411.02	551.473																471.682	219.728	205.251	315.57
513.387	504.517	459.791	715.67																373.623	378.104	1027.12	977.524																301.932	144.589	245.923	365.734
670.901	373.623	983.69	421.36																377.931	371.038	445.315	716.018																382.067	271.809	499.255	218.349
504.426	283.836	551.863	877.187																632.988	550.267	386.376	545.097																344.889	302.14	437.559	399.255
727.427	450.485	613.088	495.292																206.975	230.24	588.353	475.646																456.689	308.435	436.525	345.36
380.344	355.138	385.687	464.099																376.598	949.395	431.872	377.242																398.784	346.394	640.226	371.727
680.552	256.952	326.748	413.088																312.961	638.33	760.171	420.154																387.065	310.204	628.162	385.342
494.258	459.101	636.616	280.045																540.616	373.623	645.923	771.682																307.664	405.333	707.781	480.471
633.677	287.111	550.267	498.394																316.063	324.852	835.999	282.285																397.152	275.909	427.392	397.233
620.58	357.424	424.807	386.721																484.435	357.424	647.119	590.766																355.908	334.331	276.081	302.403
645.396	412.216	677.45	931.817																470.131	451.174	576.426	516.317																364.19	245.578	625.06	367.591
432.562	622.992	935.436	422.222																520.453	328.816	437.904	493.396																381.723	370.866	593.523	323.473
432.734	946.466	444.281	402.92																395.854	364.489	495.292	614.122																329.85	241.097	153.895	313.904
767.926	221.451	403.092	716.57																443.074	622.131	405.677	515.455																352.127	318.476	279.7	454.621
725.015	419.637	350.358	365.734																425.324	406.711	749.831	746.308																377.632	301.759	312.616	270.042
378.793	314.167	472.199	1100.07																383.963	364.662	324.68	423.179																539.065	271.773	997.649	432.753
247.971	355.183	520.97	1404.53																419.778	356.136	1132.93	623.279																319.728	307.619	299.691	319.778
284.832	492.707	934.058	654.874																384.882	261.088	460.825	478.231																388.612	312.789	561.641	398.286
531.846	295.727	538.031	385.361																266.162	513.559	764.997	461.954																275.737	257.124	600.589	660.14
253.237	616.616	713.641	925.824																352.33	203.873	944.225	201.537																382.01	166.993	351.219	317.384
176.644	346.394	393.786	320.257																321.693	776.888	460.48	267.12																226.908	828.416	261.433	224.515
254.195	251.954	324.163	372.436																373.822	479.092	389.65	267.599																152.708	347.083	409.469	267.649
559.133	441.178	651.519	583.547																393.928	604.299	334.331	302.544																293.449	401.714	385.687	528.016
289.14	521.487	539.237	609.397																407.76	606.448	234.548	662.534																183.824	315.237	299.346	423.658
689.82	750.52	698.647	727.638																459.561	300.381	317.442	576.366																180.473	302.966	241.786	213.504
476.852	439.972	396.371	403.073																352.598	1006.09	330.022	640.513																316.925	373.623	469.441	349.937
648.843	429.632	357.941	731.947																276.081	636.262	674.439	386.797																307.963	422.739	451.002	222.222
538.72	518.385	566.648	463.391																286.249	480.126	545.097	382.968																340.765	233.033	453.759	156.588
347.083	428.77	1052.8	434.189																297.451	998.683	189.397	429.402																332.78	285.904	311.491	224.993
774.647	665.387	470.739	665.406																365.052	659.355	265.396	362.862																291.247	316.58	301.496	310.682
529.759	435.527	425.496	713.756																370.176	759.654	417.052	247.014																237.306	504.943	263.845	263.769
292.013	430.321	429.46	579.238																264.248	361.56	410.503	730.511																330.259	334.331	419.12	394.457
332.703	584.217	430.838	1001.94																277.651	603.518	590.766	327.916																234.568	440.489	302.403	288.662
352.33	396.027	862.711	697.958																495.364	517.351	439.627	579.717																397.228	283.664	454.448	379.138
372.915	1000.23	711.238	1271.45																217.334	229.723	421.877	1033.53																191.962	503.31	222.222	304.938
506.475	406.711	429.414	432.274																345.149	606.793	544.063	1261.88																213.504	433.94	681.069	393.978
346.107	317.786	490.294	699.873																186.218	895.21	697.269	870.772																240.791	366.557	301.07	351.851
391.106	335.02	871.328	436.104																251.801	556.217	311.755	490.198																246.057	506.666	385.342	304.938
388.712	400.335	886.148	651.524																427.966	310.031	219.383	619.929																312.597	188.707	381.895	499.773
292.013	550.439	568.362	995.716																246.057	445.315	543.373	466.263																212.068	266.086	479.092	371.957
432.734	328.644	503.863	719.022																395.854	731.102	629.024	329.352																329.85	600.244	262.984	274.3
767.926	275.564	706.23	483.018																443.074	301.07	549.922	755.403																252.127	427.736	356.344	370.521
725.015	330.022	432.217	496.422																425.324	630.975	941.813	313.555																677.632	480.126	447.9	291.055
378.793	527.346	629.196	498.336																383.963	279.011	771.028	641.949																539.065	299.691	372.417	276.215
476.852	470.475	285.387	878.058																352.598	145.623	419.981	696.244																316.925	274.013	588.525	368.453
648.843	523.981	485.023	463.237																376.081	485.986	684.135	265.396																307.963	162.34	512.525	436.525
538.72	755.001	394.82	685.205																286.249	584.561	460.48	620.245																340.765	356.081	495.464	301.242
347.083	433.94	780.334	452.38																297.451	319.854	540.408	319.682																332.78	287.972	446.521	413.26
774.647	668.661	620.235	199.047																265.052	289.179	634.539	607.619																291.247	421.877	549.405	479.092
529.759	416.707	613.26	279.7																370.176	384.48	223.002	327.782																237.306	503.138	385.859	414.811
679.691	365.133	768.788	1005.92																498.566	876.842	411.455	582.802																271.256	244.889	318.131	228.344
538.548	361.732	332.263	462.376																473.233	967.799	390.167	421.877																553.024	266.947	638.847	222.222
477.024	414.467	599.382	621.578																352.598	513.559	649.759	520.625																332.78	246.095	604.38	270.222
427.909	655.564	405.505	519.936																602.14	488.226	492.017	545.786																418.521	257.297	492.19	219.038
524.416	278.666	460.353	966.284																265.052	618.512	489.777	256.78																315.374	383.963	294.004	198.875
626.267	314.167	360.009	406.194																530.965	613.341	230.585	352.77																361.56	311.238	284.353	322.612
415.041	355.183	425.496	303.174																373.872	319.854	439.328	517.485																480.045	338.984	387.582	346.586
642.907	492.707	279.011	919.601																530.889	608.516	417.052	906.676																320.257	363.455	457.033	489.72
296.8	295.727	689.514	832.954																297.757	334.848	447.727	558.175																277.173	345.532	485.641	392.063
502.645	616.616	852.888	755.403																378.18	442.729	311.065	730.51																274.779	499.174	322.095	396.371
354.245	455.138	424.306	676.895																533.761	318.476	656.253	841.092																330.31	318.993	327.782	370.042
466.263	256.952	698.439	563.441																274.3	235.238	358.285	311.161																317.813	434.285	457.895	531.846
442.806	459.101	504.081	395.414																368.027	267.809	420.154	502.645																242.706	353.804	222.14	341.799
651.524	287.111	1069.68	505.996																317.863	300.381	809.631	301.108																244.621	542.856	399.818	258.982
391.584	357.424	627.645	308.768																309.725	524.589	607.619	292.491																318.342	234.031	363.628	470.093
468.924	812.216	346.394	394.935																302.104	948.017	698.13	442.806																315.374	453.931	272.29	396.85
486.33	622.992	561.986	479.188																301.07	257.814	394.476	380.095																397.496	607.137	308.308	502.317
457.033	946.466	836.171	602.216																376.38	302.104	614.122	285.311																415.845	260.054	513.904	730.511
389.823	221.451	613.341	469.614																503.909	392.235	471.337	372.915																298.14	232.308	387.238	312.119
361.215	419.637	600.933	468.657																540.099	379.827	256.78	649.13																452.036	470.957	198.875	396.85
740.18	535.527	1162.92	509.347																516.144	1124.66	350.53	488.284																387.491	415.501	553.196	417.435
492.592	430.321	288.145	873.166																170.899	779.473	784.298	531.367																278.13	341.569	287.364	315.47
374.351	584.217	542.856	529.931																397.329	279.183	516.834	699.394																244.621	448.28	345.36	330.788
263.769	396.027	635.917	562.484																337.011	557.849	419.292	1083.32																546.057	254.712	453.07	382.489
447.593	1000.23	953.531	1728.14																348.979	327.265	395.854	465.306																202.015	245.406	301.242	318.342
399.722	346.394	655.391	885.134																463.391	643.673	1157.4	358.075																193.877	538.376	286.249	517.485
627.588	251.954	474.439	923.909																250.844	534.929	1155.51	429.402																243.184	508.734	287.628	1387.78
487.326	441.178	443.074	447.114																251.322	559.745	480.643	821.465																183.824	397.061	304.861	741.999
633.333	521.487	429.804	625.194																258.503	351.909	428.943	1317.89																178.08	292.108	496.67	515.091
404.509	750.52	623.509	880.825																480.624	330.712	357.079	706.575																262.333	306.068	550.784	451.423
477.024	439.972	209.56	795.615																352.598	189.569	260.743	747.744																332.78	497.187	359.664	430.36
427.909	429.632	800.153	772.158																602.14	831.69	254.022	468.178																218.521	349.668	291.764	469.135
524.416	518.385	877.187	562.005																265.052	738.802	620.671	537.112																315.374	504.77	235.582	300.151
626.267	428.77	637.468	343.713																530.965	244.544	788.434	877.474																361.56	413.949	378.448	264.248
468.924	665.387	463.237	962.206																302.104	284.171	630.23	550.516																315.374	287.319	471.51	393.171
486.33	321.604	794.811	636.683																301.07	1006.09	696.407	771.679																497.496	415.501	285.732	424.237
457.033	653.323	525.45	576.289																376.38	736.262	405.16	644.154																415.845	341.569	265.741	372.934
389.823	443.419	495.292	800.153																503.909	480.126	331.229	674.439																298.14	448.28	496.326	245.923
361.215	791.709	387.41	525.45																540.099	698.683	245.061	648.843																452.036	254.712	310.031	287.364
740.18	563.537	685.205	641.26																516.144	659.355	868.742	464.662																387.491	245.406	255.401	325.197
494.947	391.101	363.628	565.605																555.437	575.6	422.222	358.285																351.219	297.795	259.056	301.07
688.652	387.582	576.289	196.635																294.176	509.079	642.294	436.181																330.367	315.891	378.965	201.805
417.052	468.924	421.36	273.324																661.595	426.013	557.677	490.557																319.165	209.387	267.764	401.369
636.434	608.688	1117.77	673.659																453.414	422.049	528.553	410.503																333.687	195.773	196.807	419.12
703.99	395.854	878.058	631.092																423.256	253.333	285.215	509.596																325.197	236.961	443.764	396.027
505.632	723.981	451.002	349.841																383.791	473.578	592.489	713.686																440.661	433.94	262.122	271.428
449.987	755.001	565.605	378.448																458.024	604.725	648.843	394.476																314.512	366.557	421.705	308.308
524.187	433.94	413.088	721.74																259.461	576.289	475.646	405.079																370.042	506.666	379.138	317.614
624.716	668.661	689.823	694.607																384.404	738.285	504.081	357.596																225.472	188.707	257.986	239.884
348.5	416.707	199.047	1042.63																264.248	434.974	620.245	607.961																205.366	266.086	387.755	594.557
427.488	406.711	522.348	1324.11																277.651	776.888	668.833	332.224																182.388	354.149	458.24	517.963
312.597	317.786	196.635	335.575																213.983	679.092	509.596	494.507																231.217	406.539	396.027	252.28
514.134	335.02	280.045	389.191																296.321	604.299	516.317	252.758																281.002	528.035	367.591	606.046
669.236	400.335	956.633	282.439																306.374	606.448	550.267	319.299																222.6	525.623	257.814	344.192
515.57	550.439	279.7	281.481																381.053	300.381	520.625	1087.63																222.6	375.519	270.222	283.396
571.981	306.139	216.97	331.267																217.66	443.936	501.841	400.68																240.752	453.931	440.834	258.024
388.444	463.41	641.26	446.157																288.317	467.546	414.294	277.173																442.212	278.874	201.805	364.298
747.591	390.684	464.099	1021.57																577.668	563.673	291.247	634.769																379.138	383.963	480.471	543.814
265.913	493.913	337.26	388.233																229.378	551.854	715.192	372.915																436.87	257.55	235.755	578.76
381.378	695.038	452.38	432.275																306.412	629.886	582.666	427.488																362.938	207.319	414.811	417.913
651.428	267.292	388.789	521.793																326.403	360.698	291.247	450.466																258.63	600.244	253.333	468.178
392.542	504.517	378.448	879.868																333.131	640.57	939.572	232.653																239.833	427.736	295.383	426.051
224.515	373.623	402.92	484.933																352.28	392.58	599.038	214.941																450.365	480.126	324.163	341.32
316.427	283.836	537.686	631.418																328.873	252.816	475.301	374.829																236.961	299.691	356.906	322.65
431.796	450.485	966.284	456.21																259.939	743.282	237.823	301.587																182.388	274.013	269.36	404.509
432.753	365.133	762.584	418.392																247.971	647.119	498.566	362.862																207.281	162.34	766.548	377.702
471.529	361.732	721.74	502.166																296.321	540.788	776.198	221.642																250.365	356.081	624.371	324.565
416.477	414.467	716.57	619.929																174.729	465.478	318.303	481.582																341.32	287.972	302.966	466.263
235.525	655.564	436.181	875.081																412.169	306.24	565.088	531.367																265.205	421.877	209.043	367.649
385.361	278.666	406.194	1121.62																304.938	231.274	391.546	144.091																210.153	303.138	408.09	384.882
417.052	328.644	455.31	1504.1																661.595	318.476	541.133	434.189																319.165	318.993	403.265	319.778
636.434	275.564	349.841	421.743																453.414	235.238	240.063	514.134																233.687	434.285	410.847	739.606
703.99	330.022	422.222	337.969																423.256	267.809	330.367	850.188																325.197	353.804	453.613	391.584
505.632	527.346	470.992	439.934																383.791	300.381	258.848	749.659																440.661	542.856	632.643	519.4
571.981	470.475	519.936	460.518																217.66	524.589	235.41	836.784																240.752	234.031	395.682	364.398
388.444	691.101	286.421	1637.19																388.317	485.986	786.539	1069.92																442.212	253.931	556.471	224.993
747.591	387.582	673.659	646.258																577.668	584.561	468.453	270.471																379.138	607.137	362.594	361.526
265.913	468.924	386.721	505.996																229.378	319.854	566.856	494.507																436.87	260.054	392.661	225.951
381.378	608.688	693.877	717.767																306.412	289.179	499.6	283.319																362.938	232.308	351.736	321.922
651.428	395.854	462.376	637.468																326.403	384.48	660.217	189.397																258.63	170.957	183.537	437.559
	706.139	349.496	387.41																	599.555	730.276	504.081																	364.099	809.287	253.07
	463.41	631.092	337.26																	452.725	436.181	299.691																	348.462	294.866	330.539
	390.684	931.817	689.823																	297.968	771.682	809.631																	298.657	547.509	381.895
	493.913	680.208	656.633																	374.829	259.882	259.882																	549.06	395.854	235.755
	695.038	621.578	605.596																	482.711	327.782	775.337																	402.058	316.58	410.33
	1021.6	500.634	693.877																	613.341	480.471	439.627																	297.795	371.555	354.448
	653.323	273.324	680.208																	319.854	405.079	550.267																	315.891	317.614	257.814
	443.419	498.394	470.992																	608.516	515.455	565.26																	209.387	454.621	302.611
	791.709	605.596	537.686																	334.848	474.612	471.337																	195.773	448.417	387.238
	563.537	1005.92	436.181																	442.729	352.77	474.612																	336.961	322.612	348.417
[truncated: 6 more columns]

## Sheet: Fig S1g
CL												ML												PL
Control			DEN+1M			DEN+2M			DEN+3M			Control			DEN+1M			DEN+2M			DEN+3M			Control			DEN+1M			DEN+2M			DEN+3M
Cell	Nucleus		Cell	Nucleus		Cell	Nucleus		Cell	Nucleus		Cell	Nucleus		Cell	Nucleus		Cell	Nucleus		Cell	Nucleus		Cell	Nucleus		Cell	Nucleus		Cell	Nucleus		Cell	Nucleus
392.58	81.342		411.364	96.163		761.378	168.199		303.174	53.615		666.938	115.12		416.362	91.682		1018.16	179.229		517.485	104.732		364.834	52.045		398.612	84.272		336.916	37.224		346.586	69.892
502.53	126.149		508.906	102.023		169.233	47.22		919.601	234.089		566.811	126.149		455.31	100.989		1132.93	123.392		906.676	170.421		375.392	60.503		311.238	55.147		451.002	81.342		489.72	131.166
458.067	72.553		434.285	95.129		487.709	175.61		832.954	109.146		414.983	123.392		1124.66	139.075		405.16	74.794		558.175	148.879		343.12	56.526		219.728	46.186		421.705	56.526		392.063	64.893
419.464	72.553		668.661	115.12		552.679	148.208		755.403	175.208		579.564	125.805		606.793	96.163		445.487	115.12		730.51	139.572		512.181	91.682		453.931	102.023		344.843	84.272		396.371	79.466
454.621	68.589		270.566	74.794		1151.89	206.802		676.895	84.732		446.349	96.163		666.421	92.199		390.167	110.295		841.092	151.272		285.215	52.045		288.181	39.95		457.895	125.115		370.042	60.317
435.836	66.177		270.222	12.063		413.26	74.794		563.441	27.765		563.709	102.023		443.936	102.023		240.063	63.075		311.161	49.786		431.918	104.458		497.187	84.272		294.866	68.934		531.846	59.36
313.076	46.435		298.312	100.989		398.439	103.946		395.414	99.093		441.37	69.892		949.395	143.038		493.568	139.075		502.645	122.071		440.791	38.297		373.623	21.342		442.557	105.297		341.799	65.583
452.859	79.466		639.364	105.297		659.355	88.58		505.996	140.262		334.618	60.317		288.662	54.286		437.904	129.079		301.108	91.912		289.14	41.169		364.099	42.53		409.469	115.115		258.982	69.892
506.475	46.435		346.911	26.884		459.791	84.118		308.768	33.51		434.189	59.36		643.673	84.789		254.022	74.794		292.491	49.786		472.965	103.401		306.412	77.206		378.965	77.206		470.093	126.379
268.556	33.51		272.979	72.381		324.163	72.553		394.935	131.166		451.902	79.466		731.102	156.526		1343.7	232.997		442.806	140.262		269.992	78.828		244.889	66.177		230.585	38.775		396.85	99.572
352.809	55.052		542.167	81.342		357.941	54.458		479.188	122.071		471.05	103.401		383.618	68.589		460.48	311.582		380.095	79.466		310.682	63.51		491.673	45.138		387.582	41.016		502.317	58.508
352.809	69.892		271.773	62.73		429.46	84.789		602.216	46.435		299.672	74.679		360.698	118.567		776.198	126.149		285.311	122.071		462.282	48.828		354.149	66.004		362.594	92.199		730.511	99.572
387.276	45.956		646.602	81.342		332.263	156.308		469.614	131.166		383.925	49.786		451.174	33.088		1349.56	92.199		372.915	79.466		386.747	77.712		253.505	109.95		332.263	59.927		312.119	55.052
480.146	45.956		250.403	60.145		425.496	44.118		468.657	151.272		201.537	74.679		835.482	77.206		760.171	92.199		649.13	78.508		345.099	63.51		538.376	72.381		299.691	59.927		396.85	79.466
484.454	72.553		267.292	56.526		698.439	125.115		509.347	125.115		445.2	123.392		189.569	81.342		1155.51	133.088		488.284	133.088		371.957	56.526		828.416	74.794		265.741	87.546		417.435	87.546
485.469	72.553		365.133	52.045		490.294	91.682		873.166	91.682		401.886	125.805		485.986	87.546		549.278	105.297		531.367	105.297		406.068	91.682		253.931	54.458		481.333	41.36		315.47	41.36
361.904	68.589		314.167	91.682		706.23	68.589		529.931	68.589		277.632	96.163		364.662	181.297		549.922	130.331		699.394	130.331		369.487	52.045		245.578	72.381		638.847	64.603		330.788	64.603
258.331	66.177		455.138	95.129		394.82	93.061		562.484	93.061		853.232	102.023		647.119	108.916		939.572	97.22		1083.32	97.22		408.435	104.458		162.34	118.567		410.847	38.775		382.489	38.775
280.045	66.177		812.216	60.145		326.748	88.58		1728.14	88.58		658.149	93.061		1006.09	75.138		357.079	96.68		465.306	96.68		324.208	66.177		318.648	97.886		309.342	51.701		318.342	51.701
385.342	105.469		535.527	102.023		935.436	81.342		885.134	81.342		476.163	63.075		876.842	48.426		1027.12	96.163		358.075	96.163		427.138	56.526		433.94	71.174		593.523	41.016		517.485	41.016
665.904	84.253		346.394	37.66		520.97	77.206		923.909	131.166		489.777	103.401		473.578	126.149		784.298	88.58		429.402	246.057		235.582	53.615		285.043	74.794		291.764	84.789		1387.78	122.071
362.862	63.075		439.972	122.013		357.424	118.911		447.114	118.911		219.728	139.936		318.476	186.122		1125.69	88.58		821.465	88.58		341.799	44.118		415.501	56.871		458.067	17.923		741.999	17.923
326.001	74.679		321.604	51.31		444.625	66.177		625.194	137.868		419.828	84.732		759.654	176.471		697.269	84.272		1317.89	153.187		262.333	28.723		271.773	84.272		495.464	125.115		515.091	103.401
586.898	100.989		391.101	110.295		304.861	26.884		880.825	26.884		285.311	129.079		599.555	171.301		414.294	129.079		706.575	129.079		400.63	72.381		318.993	133.388		624.371	80.998		451.423	80.998
492.592	84.253		306.139	37.66		245.233	84.272		795.615	69.892		539.984	103.401		776.888	126.149		593.178	41.016		747.744	122.285		129.252	53.615		346.394	74.794		629.196	77.723		430.36	69.892
419.349	69.892		723.981	122.013		644.534	96.163		772.158	60.317		564.877	33.51		948.017	186.122		389.65	63.075		468.178	99.572		232.174	46.435		600.244	56.871		628.162	129.596		469.135	59.36
303.023	55.052		406.711	92.199		363.972	49.633		562.005	122.55		414.084	45.956		575.6	77.206		642.294	81.342		537.112	79.466		206.802	37.818		504.943	68.589		287.628	39.292		300.151	59.36
478.709	103.401		328.644	60.145		474.439	87.546		343.713	65.583		250.365	45.956		613.341	139.936		315.374	88.58		877.474	143.401		202.973	46.435		297.795	95.129		625.405	165.442		264.248	33.031
595.036	55.052		267.292	81.342		561.986	156.308		962.206	131.166		550.037	103.401		189.569	33.088		439.328	92.199		550.516	79.466		273.822	63.51		828.416	109.95		356.344	59.927		393.171	55.052
285.311	69.892		365.133	60.145		288.145	44.118		636.683	151.272		434.668	74.679		485.986	77.206		468.453	92.199		771.679	78.508		231.695	48.828		453.931	72.381		295.383	59.927		424.237	79.466
458.067	72.553		314.167	56.526		576.289	125.115		576.289	125.115		514.983	123.392		364.662	81.342		644.154	133.088		644.154	133.088		343.12	56.526		245.578	74.794		372.934	87.546		372.934	87.546
419.464	72.553		355.138	52.045		800.153	91.682		800.153	91.682		779.564	125.805		647.119	87.546		674.439	105.297		674.439	105.297		512.181	91.682		162.34	54.458		245.923	41.36		245.923	41.36
454.621	68.589		412.216	91.682		525.45	68.589		525.45	68.589		446.349	96.163		1006.09	181.297		648.843	130.331		648.843	130.331		285.215	52.045		318.648	72.381		287.364	64.603		287.364	64.603
435.836	66.177		435.527	95.129		641.26	93.061		641.26	93.061		563.709	102.023		876.842	108.916		464.662	97.22		464.662	97.22		431.918	104.458		433.94	118.567		325.197	38.775		325.197	38.775
485.469	66.177		346.394	60.145		565.605	88.58		565.605	88.58		401.886	93.061		473.578	75.138		358.285	96.68		358.285	96.68		306.068	66.177		285.043	97.886		301.07	51.701		301.07	51.701
361.904	105.469		439.972	102.023		196.635	81.342		196.635	81.342		277.632	63.075		318.476	48.426		436.181	96.163		436.181	96.163		369.487	56.526		415.501	71.174		201.805	41.016		201.805	41.016
258.331	51.701		1021.6	217.66		273.324	102.023		273.324	102.023		853.232	106.159		759.654	126.149		490.557	77.206		490.557	77.206		408.435	60.145		271.773	74.794		401.369	47.22		401.369	47.22
280.045	63.075		691.101	122.013		673.659	118.911		673.659	118.911		858.149	139.936		599.555	186.122		410.503	88.58		410.503	88.58		424.208	44.118		318.993	56.871		419.12	17.923		419.12	17.923
385.342	66.004		706.139	151.31		631.092	179.229		631.092	179.229		676.163	122.013		776.888	176.471		509.596	88.58		509.596	88.58		427.138	129.292		346.394	84.272		396.027	88.236		396.027	88.236
665.904	100.989		523.981	110.295		349.841	26.884		349.841	26.884		489.777	129.079		948.017	171.301		713.686	129.079		713.686	129.079		335.582	72.381		600.244	133.388		271.428	80.998		271.428	80.998
721.223	114.603		406.711	92.199		378.448	84.272		378.448	84.272		593.695	115.12		575.6	77.206		394.476	84.789		394.476	84.789		389.65	65.138		504.943	68.589		308.308	56.526		308.308	56.526
663.663	81.342		328.644	60.145		721.74	75.138		721.74	75.138		376.725	96.163		613.341	139.936		405.079	84.272		405.079	84.272		322.956	75.138		297.795	25.129		317.614	63.075		317.614	63.075
667.11	96.163		804.978	152		1176.19	161.651		694.607	197.707		325.886	63.075		371.038	118.911		813.423	201.288		357.596	151.272		471.682	52.381		345.958	52		410.503	88.58		239.884	49.786
513.387	123.392		205.251	81.342		215.764	35.673		1042.63	103.401		373.623	110.295		229.895	75.138		764.997	167.682		607.961	113.933		301.932	72.553		363.455	100.989		311.491	48.58		594.557	84.253
670.901	75.138		1126.38	129.079		353.46	99.265		1324.11	201.537		377.931	66.177		279.183	72.553		245.061	75.138		332.224	41.169		382.067	49.633		271.809	34.091		257.986	50.494		517.963	107.71
504.426	110.295		871.155	125.115		734.666	206.975		335.575	91.912		632.988	96.163		556.217	144.118		521.142	72.381		494.507	69.892		344.889	71.016		383.963	56.871		442.212	75.138		252.28	41.169
624.716	84.732		538.203	50.494		384.308	71.174		389.191	28.723		319.299	69.892		550.439	96.163		492.017	102.023		252.758	24.414		294.406	45.956		390.548	39.769		399.818	68.589		606.046	78.508
571.579	99.093		451.382	88.58		493.224	72.553		282.439	49.786		483.497	107.71		563.673	105.846		258.848	66.004		319.299	65.104		497.757	58.297		504.77	99.437		395.854	68.589		344.192	72.285
258.503	65.583		394.476	47.22		455.138	72.381		281.481	114.89		364.777	69.892		373.623	77.896		179.401	74.104		1087.63	208.717		289.14	49.786		233.033	43.038		379.999	84.272		283.396	91.912
408.339	28.723		880.634	143.038		604.725	97.886		331.267	102.444		339.405	72.285		416.19	56.526		405.677	139.075		400.68	65.583		224.036	55.956		298.657	34.766		299.346	84.789		258.024	46.435
208.239	103.401		397.922	74.794		551.863	113.075		446.157	16.276		412.169	41.169		559.745	118.911		788.434	139.075		277.173	69.892		327.437	33.031		369.832	65.487		196.807	17.923		364.298	43.401
402.116	59.36		246.612	47.22		539.237	168.589		1021.57	347.543		351.272	74.679		630.975	144.118		720.362	167.682		634.769	153.187		256.588	61.169		246.095	63.075		381.033	66.004		543.814	73.346
554.824	38.297		989.722	72.381		1052.8	88.58		388.233	103.401		270.421	41.169		605.242	71.174		634.539	88.58		372.915	84.732		263.769	73.031		527.518	51.841		485.641	28.608		578.76	53.933
454.774	41.169		646.602	221.623		862.711	122.53		432.275	292.97		347.543	71.169		392.58	77.206		565.088	139.075		427.488	84.732		430.838	59.36		528.035	48.426		351.736	77.723		417.913	83.401
427.009	96.163		314.34	56.526		405.505	139.936		521.793	131.166		547.644	63.075		364.489	139.075		568.707	88.58		450.466	72.285		263.29	52.381		281.079	75.138		252.644	32.023		468.178	69.892
727.427	123.392		1010.4	54.458		689.514	88.58		879.868	134.517		206.975	110.295		431.528	41.016		835.999	77.723		232.653	49.786		456.689	72.553		397.061	47.22		600.589	72.381		426.051	79.466
380.344	75.138		373.623	99.437		1069.68	125.46		484.933	125.46		276.598	66.177		738.802	77.723		428.943	44.118		214.941	44.118		398.784	89.633		401.714	74.794		310.031	54.458		341.32	54.458
680.552	110.295		414.467	75.138		886.148	123.392		631.418	123.392		312.961	96.163		319.854	100.989		236.272	23.438		374.829	23.438		387.065	71.016		260.054	77.723		289.868	87.546		322.65	87.546
494.258	96.163		492.707	200.598		629.196	96.163		456.21	96.163		540.616	105.147		261.088	109.95		771.028	77.723		301.587	77.723		207.664	88.58		241.097	48.567		492.19	66.177		404.509	66.177
633.677	109.95		459.101	102.023		620.235	66.177		418.392	66.177		316.063	50.494		465.478	123.392		475.301	49.633		362.862	49.633		597.152	71.016		287.972	81.342		632.643	75.138		377.702	75.138
620.58	33.031		946.466	96.163		550.267	154.286		502.166	154.286		484.435	75.956		480.126	81.342		236.272	233.342		221.642	233.342		355.908	55.052		418.947	45.138		462.376	16.544		324.565	16.544
390.627	115.12		584.217	143.383		403.092	96.163		619.929	96.163		230.738	118.911		513.559	75.138		386.376	84.272		481.582	84.272		498.186	54.458		506.666	85.12		279.7	84.789		466.263	84.789
227.387	65.583		441.178	68.589		538.031	105.469		875.081	267.12		327.916	57.818		576.289	102.023		419.292	77.896		531.367	113.933		315.948	24.893		203.873	77.723		378.448	56.526		367.649	46.435
460.997	105.297		518.385	102.023		564.054	141.016		1121.62	141.016		212.068	26.023		267.809	68.589		405.16	118.911		144.091	118.911		238.397	72.553		448.28	84.272		333.124	84.789		384.882	84.789
358.075	33.031		443.419	93.061		482.539	118.911		1504.1	113.933		324.086	75.956		603.518	182.023		219.383	66.177		434.189	140.262		140.262	55.052		312.789	143.038		549.405	88.58		319.778	84.732
492.592	84.732		468.924	99.265		751.21	66.177		421.743	66.177		489.241	51.169		297.968	75.138		715.192	81.342		514.134	81.342		221.642	41.169		353.804	68.58		209.043	72.381		739.606	72.381
439.934	69.892		390.684	68.589		680.725	84.272		337.969	90.955		374.829	46.435		604.299	102.023		307.274	164.925		850.188	113.933		236.482	49.786		405.333	77.723		352.943	30.503		391.584	73.613
301.587	46.435		433.94	102.023		755.001	58.766		439.934	24.893		211.59	74.893		302.104	68.589		234.548	43.946		749.659	151.272		183.824	30.637		480.126	84.272		427.392	81.342		519.4	53.615
441.37	103.401		335.02	65.487		662.457	96.163		460.518	79.466		338.448	41.169		426.013	129.596		528.553	84.272		836.784	78.508		300.63	33.031		440.489	77.206		496.67	88.58		364.398	90.955
566.792	59.36		330.022	63.075		429.804	102.023		1637.19	103.401		428.924	74.679		608.516	77.206		562.33	56.526		1069.92	157.017		182.867	61.169		209.387	31.342		267.637	87.546		224.993	53.615
667.11	96.163		373.623	56.526		613.341	139.936		646.258	131.166		325.886	63.075		738.802	139.075		447.727	88.58		270.471	72.285		471.682	52.381		401.714	75.138		372.417	32.023		361.526	69.892
513.387	123.392		414.467	54.458		635.917	88.58		505.996	134.517		373.623	110.295		319.854	41.016		499.6	77.723		494.507	49.786		301.932	72.553		260.054	47.22		356.906	72.381		225.951	79.466
670.901	75.138		492.707	99.437		1117.77	125.46		717.767	125.46		377.931	66.177		261.088	77.723		283.319	44.118		283.319	44.118		382.067	89.633		241.097	74.794		321.922	54.458		321.922	54.458
504.426	110.295		459.101	75.138		637.468	123.392		637.468	123.392		632.988	96.163		465.478	100.989		189.397	23.438		189.397	23.438		344.889	71.016		287.972	77.723		437.559	87.546		437.559	87.546
727.427	96.163		946.466	200.598		387.41	96.163		387.41	96.163		206.975	105.147		480.126	109.95		504.081	77.723		504.081	77.723		456.689	88.58		418.947	48.567		453.07	66.177		253.07	66.177
380.344	109.95		584.217	102.023		337.26	66.177		337.26	66.177		376.598	50.494		513.559	123.392		299.691	49.633		299.691	49.633		398.784	71.016		506.666	81.342		330.539	75.138		330.539	75.138
680.552	88.58		441.178	96.163		689.823	154.286		689.823	154.286		312.961	110.295		576.289	81.342		809.631	233.342		809.631	233.342		387.065	72.553		203.873	45.138		381.895	16.544		381.895	16.544
494.258	115.12		518.385	143.383		956.633	96.163		656.633	96.163		540.616	118.911		267.809	75.138		259.882	84.272		259.882	84.272		307.664	54.458		448.28	85.12		235.755	84.789		235.755	84.789
633.677	96.163		443.419	68.589		605.596	143.946		605.596	143.946		316.063	52.045		603.518	102.023		775.337	171.301		775.337	171.301		397.152	71.016		312.789	77.723		410.33	84.789		410.33	84.789
620.58	105.297		468.924	102.023		693.877	141.016		693.877	141.016		484.435	26.023		297.968	68.589		439.627	118.911		439.627	118.911		355.908	72.553		353.804	84.272		454.448	84.789		354.448	84.789
679.691	99.265		390.684	93.061		680.208	88.58		680.208	88.58		498.566	129.079		604.299	182.023		550.267	84.789		550.267	84.789		271.256	51.701		405.333	143.038		257.814	41.016		257.814	41.016
538.548	133.388		433.94	99.265		470.992	66.177		470.992	66.177		473.233	77.723		302.104	75.138		565.26	81.342		565.26	81.342		553.024	92.199		480.126	68.58		402.611	72.381		302.611	72.381
477.024	63.075		335.02	65.487		537.686	95.818		537.686	95.818		352.598	62.73		426.013	129.596		471.337	129.596		471.337	129.596		332.78	72.013		440.489	77.206		387.238	72.553		387.238	72.553
427.909	91.682		330.022	63.075		436.181	139.936		436.181	139.936		602.14	99.437		608.516	77.206		474.612	80.998		474.612	80.998		418.521	60.145		209.387	31.342		448.417	56.526		348.417	56.526
524.416	80.998		675.909	101.333		893.042	75.138		365.734	65.583		265.052	63.075		378.104	95.129		502.185	143.038		746.308	235.525		315.374	56.526		418.43	75.138		289.351	52.045		270.042	65.104
626.267	87.546		728.471	136.004		251.265	81.342		1100.07	246.057		530.965	84.789		359.147	80.998		944.225	126.149		423.179	84.732		361.56	63.075		338.984	55.147		301.496	47.691		432.753	59.36
415.041	79.466		737.94	139.075		950.429	195.601		1404.53	103.401		373.872	84.253		779.473	106.159		868.742	176.471		623.279	91.912		480.045	41.169		144.589	23.438		387.755	75.138		319.778	69.892
642.907	65.583		574.221	66.177		1025.57	110.295		654.874	74.679		530.889	65.583		895.21	151.701		157.342	35.673		478.231	107.71		320.257	38.297		278.874	29.079		535.274	75.138		398.286	84.253
296.8	41.169		494.602	88.58		423.428	81.342		385.361	113.933		297.757	49.786		952.325	152		489.777	75.138		461.954	24.893		277.173	45.956		393.269	110.295		363.628	75.138		660.14	103.401
502.645	65.583		405.941	50.494		832.38	126.149		925.824	122.55		378.18	107.71		467.546	62.73		235.41	88.236		201.537	28.723		274.779	63.51		349.668	80.998		316.58	54.286		317.384	53.615
354.245	69.892		354.494	54.458		934.23	129.596		320.257	59.36		533.761	33.51		638.33	180.952		510.63	118.911		267.12	91.912		330.31	63.51		422.739	102.023		395.165	80.998		224.515	65.583
466.263	69.892		269.36	51.701		518.04	125.818		372.436	143.613		274.3	59.36		404.643	115.12		749.831	129.079		267.599	84.732		317.813	48.828		348.462	33.088		241.786	68.245		267.649	103.401
442.806	46.435		344.154	68.589		613.088	128.589		583.547	99.572		368.027	38.297		534.929	185.605		630.23	88.58		302.544	53.615		242.706	41.169		431.011	84.789		443.764	99.437		528.016	59.624
651.524	55.052		346.394	93.061		698.647	68.589		609.397	208.717		317.863	67.019		301.07	54.458		428.77	88.236		662.534	183.824		244.621	41.169		266.947	93.061		274.186	41.016		423.658	59.572
391.584	63.075		385.342	65.487		470.739	98.589		727.638	167.07		309.725	62.73		670.131	75.138		223.002	93.061		576.366	72.285		318.342	72.013		320.199	30.503		322.095	66.177		213.504	54.732
468.924	91.682		289.523	64.626		711.238	129.596		403.073	174.25		302.104	99.437		640.57	28.608		391.546	35.846		640.513	99.093		315.374	100.145		406.539	72.381		183.537	44.118		349.937	59.36
486.33	80.998		382.757	151.701		460.353	129.079		731.947	65.104		301.07	63.075		328.816	60.145		498.738	75.138		386.797	41.169		397.496	56.526		393.269	88.58		407.745	77.896		222.222	45.956
457.033	87.546		225.242	56.526		852.888	223.002		463.391	102.444		376.38	84.789		381.033	106.159		647.119	134.422		382.968	107.71		415.845	63.075		508.734	62.53		351.219	41.016		156.588	65.583
389.823	84.272		504.517	77.206		627.645	160.145		434.189	160.145		503.909	102.023		831.69	54.286		357.079	154.286		429.402	154.286		298.14	102.023		347.083	74.794		255.401	72.381		224.993	72.381
361.215	111.673		361.732	75.138		568.362	84.272		665.406	84.272		540.099	51.701		584.561	93.061		237.133	81.342		362.862	81.342		452.036	39.292		607.137	34.766		251.437	66.004		310.682	66.004
740.18	69.892		355.183	77.723		285.387	137.224		713.756	137.224		516.144	79.466		156.136	114.603		419.981	166.004		247.014	166.004		387.491	38.297		370.866	41.36		294.004	77.206		263.769	77.206
492.592	68.934		256.952	102.023		613.26	122.53		579.238	122.53		170.899	88.58		540.788	152.344		237.823	77.723		730.511	77.723		278.13	54.458		356.081	81.342		395.682	72.381		394.457	72.381
374.351	49.786		622.992	54.458		424.807	63.075		1001.94	63.075		397.329	79.786		636.262	139.075		700.371	144.118		327.916	144.118		244.621	33.031		512.698	47.22		294.004	100.989		288.662	100.989
263.769	93.061		430.321	88.58		350.358	77.206		697.958	77.206		337.011	106.159		667.799	72.553		588.353	59.283		579.717	59.283		546.057	44.603		366.557	60.145		312.616	91.682		379.138	91.682
447.593	69.892		251.954	88.58		713.641	51.701		1271.45	122.55		348.979	79.466		604.725	54.458		395.854	88.58		1033.53	151.272		202.015	38.297		285.904	77.206		471.51	91.682		304.938	84.732
399.722	67.019		429.632	99.437		350.875	28.263		432.274	28.263		463.391	74.893		235.238	125.805		413.777	68.934		1261.88	68.934		193.877	41.169		341.569	91.51		214.73	34.422		393.978	34.422
627.588	65.583		653.323	152.344		367.247	125.115		699.873	103.401		250.844	33.51		361.56	110.295		543.373	126.149		870.772	95.742		243.184	33.51		307.619	74.794		385.859	47.22		351.851	69.892
487.326	72.285		387.582	122.53		463.582	134.422		436.104	134.422		251.322	61.169		452.725	77.206		582.666	84.272		490.198	84.272		183.824	33.031		434.285	77.723		408.09	35.846		304.938	35.846
633.333	69.892		463.41	88.58		1379.37	63.075		651.524	65.104		258.503	33.51		479.092	54.458		463.927	84.789		619.929	84.732		178.08	63.51		310.204	77.206		273.324	66.177		499.773	65.583
404.509	69.892		755.001	99.437		333.297	81.342		995.716	113.933		480.624	59.36		257.814	125.805		317.442	92.199		466.263	103.401		262.333	48.828		427.736	91.51		276.081	36.88		371.957	72.285
477.024	63.075		317.786	59.283		335.882	56.526		719.022	144.57		352.598	62.73		509.079	88.58		285.215	71.692		329.352	53.615		332.78	72.013		334.331	72.381		550.784	99.437		274.3	65.583
427.909	91.682		275.564	51.701		623.509	95.818		483.018	84.253		602.14	99.437		319.854	75.138		314.684	38.775		755.403	137.868		218.521	100.145		315.891	43.946		562.503	116.154		370.521	69.892
524.416	80.998		504.517	151.701		600.933	129.079		496.422	65.104		265.052	63.075		831.69	60.145		311.065	75.138		313.555	41.169		315.374	56.526		347.083	88.58		588.525	77.896		291.055	45.956
626.267	87.546		361.732	56.526		953.531	223.002		498.336	102.444		530.965	84.789		584.561	106.159		660.217	134.422		641.949	107.71		361.56	63.075		607.137	122.53		269.36	41.016		276.215	65.583
468.924	84.272		355.183	77.206		878.058	160.145		878.058	160.145		302.104	102.023		356.136	54.286		696.244	154.286		696.244	154.286		315.374	102.023		370.866	74.794		368.453	72.381		368.453	72.381
486.33	111.673		256.952	75.138		463.237	84.272		463.237	84.272		301.07	51.701		540.788	93.061		265.396	81.342		265.396	81.342		497.496	39.292		356.081	34.766		436.525	66.004		436.525	66.004
457.033	99.437		622.992	77.723		685.205	137.224		685.205	137.224		376.38	66.004		736.262	114.603		620.245	166.004		620.245	166.004		415.845	66.177		512.698	41.36		301.242	77.206		301.242	77.206
389.823	68.934		430.321	102.023		452.38	122.53		452.38	122.53		503.909	88.58		967.799	152.344		319.682	77.723		319.682	77.723		298.14	54.458		366.557	81.342		413.26	72.381		413.26	72.381
361.215	105.469		251.954	54.458		199.047	63.075		199.047	63.075		540.099	102.023		604.725	139.075		607.619	144.118		607.619	144.118		452.036	60.145		285.904	47.22		479.092	60.989		479.092	100.989
740.18	93.061		429.632	88.58		279.7	77.206		279.7	77.206		516.144	106.159		235.238	72.553		327.782	59.283		327.782	59.283		387.491	44.603		341.569	60.145		414.811	91.682		414.811	91.682
494.947	114.603		653.323	88.58		1005.92	221.279		1005.92	221.279		555.437	84.789		361.56	54.458		582.802	135.673		582.802	135.673		351.219	72.381		307.619	77.206		228.344	55.147		228.344	55.147
688.652	75.138		387.582	99.437		462.376	28.263		462.376	28.263		294.176	49.633		652.725	125.805		421.877	68.934		421.877	68.934		330.367	68.589		434.285	91.51		222.222	34.422		222.222	34.422
417.052	21.37		463.41	152.344		621.578	139.292		621.578	139.292		661.595	88.58		679.092	110.295		520.625	41.016		520.625	41.016		319.165	26.884		310.204	74.794		270.222	52.045		270.222	52.045
636.434	126.149		755.001	122.53		519.936	134.422		519.936	134.422		453.414	102.023		257.814	77.206		545.786	84.272		545.786	84.272		333.687	95.818		427.736	77.723		219.038	35.846		219.038	35.846
703.99	123.392		317.786	59.283		966.284	130.503		966.284	130.503		423.256	56.526		509.079	88.58		256.78	84.789		256.78	84.789		325.197	60.145		334.331	72.381		198.875	44.118		198.875	44.118
505.632	122.53		275.564	51.701		406.194	51.701		406.194	51.701		383.791	77.206		319.854	75.138		352.77	54.458		352.77	54.458		440.661	60.145		315.891	43.946		322.612	41.016		322.612	41.016
449.987	74.679		749.496	117.188		428.081	80.308		441.849	74.679		458.024	38.297		550.267	140.267		817.214	164.925		573.973	79.466		314.512	46.435		306.068	56.526		407.573	86.163		423.28	72.285
524.187	74.679		485.387	77.723		469.441	61.351		544.293	109.146		259.461	49.786		227.31	50.494		324.68	66.004		357.596	99.572		370.042	33.51		345.532	76.517		469.441	99.265		1119.7	246.057
624.716	84.732		328.299	58.766		721.568	99.265		485.411	103.401		384.404	59.36		557.849	114.603		696.407	118.911		892.793	182.55		225.472	46.435		302.14	59.927		262.122	84.272		542.856	79.146
348.5	69.892		725.496	115.12		506.666	75.138		415.041	74.679		264.248	61.169		310.031	99.437		613.514	105.469		703.703	183.824		205.366	58.297		257.55	37.868		346.222	63.075		343.285	53.615
427.488	46.435		802.484	161.651		342.947	84.789		357.696	79.466		277.651	49.786		245.188	22.199		411.455	93.946		537.59	74.679		182.388	45.956		342.603	105.297		327.782	99.437		294.885	30.317
312.597	38.297		473.75	96.163		774.647	99.265		824.539	118.72		213.983	69.892		551.854	43.383		541.133	171.301		297.757	65.583		231.217	46.435		413.949	66.004		809.287	105.297		360.04	17.712
514.134	91.912		878.965	122.013		254.195	60.145		462.912	131.166		296.321	64.893		324.852	84.789		1005.4	125.115		951.196	201.058		281.002	54.414		285.904	51.701		529.414	109.95		417.384	69.146
669.236	79.466		313.995	96.163		439.972	43.946		465.306	114.89		306.374	61.169		537.686	63.075		576.426	154.794		415.998	103.401		222.6	63.031		549.06	83.038		261.433	66.004		341.799	69.892
515.57	21.37		359.836	93.061		516.317	143.383		396.85	79.466		381.053	88.58		351.909	84.789		260.743	66.177		428.445	103.401		222.6	66.884		344.326	55.297		259.056	39.075		336.533	52.55
571.981	126.149		330.884	75.138		393.786	66.177		568.707	112.975		217.66	102.023		279.011	81.342		712.607	125.115		261.375	55.052		240.752	95.818		257.297	56.526		501.496	68.589		400.68	91.912
388.444	123.392		489.777	122.53		396.371	159.238		607.482	107.71		288.317	56.526		721.051	105.297		684.135	136.177		541.42	46.435		442.212	60.145		507.872	45.497		284.353	63.075		484.454	91.912
747.591	122.53		420.671	99.437		425.496	84.789		380.246	122.071		577.668	77.206		252.816	51.701		498.566	75.138		428.445	137.868		379.138	60.145		525.623	62.73		556.471	103.705		884.176	99.572
265.913	134.422		867.591	41.016		768.788	80.308		435.626	49.786		229.378	60.145		622.131	54.272		529.115	72.381		209.196	75.052		436.87	54.458		257.297	41.283		357.424	66.177		445.678	77.017
381.378	49.633		637.215	87.546		360.009	189.569		825.295	84.732		306.412	67.22		323.473	34.272		431.872	110.295		280.524	103.401		362.938	72.381		292.108	66.177		997.649	56.526		406.424	131.272
651.428	24.893		283.836	84.272		424.306	66.004		555.303	66.004		326.403	55.052		244.544	143.038		1157.4	106.159		778.382	106.159		258.63	53.615		315.237	66.177		285.732	68.589		568.707	68.589
392.542	63.075		655.564	56.526		429.414	68.589		437.363	68.589		333.131	79.633		289.179	75.138		421.061	81.342		312.597	81.342		239.833	59.283		232.308	41.36		437.387	39.292		357.067	39.292
224.515	55.052		295.727	54.286		503.863	111.673		389.392	111.673		352.28	61.169		513.559	108.381		629.024	99.265		359.511	99.265		450.365	33.51		318.476	100.989		318.131	110.295		212.547	110.295
316.427	122.013		287.111	49.633		485.023	75.138		2042.65	75.138		328.873	80.998		306.24	129.596		291.247	172.553		269.035	172.553		236.961	55.297		421.877	34.467		403.265	62.013		306.374	122.013
431.796	24.893		221.451	66.004		385.687	110.295		2147.01	110.295		259.939	55.052		998.683	105.469		432.217	139.075		506.953	139.075		182.388	53.615		493.913	38.775		252.127	129.596		358.075	129.596
432.753	46.435		396.027	49.633		677.45	111.673		337.842	111.673		247.971	51.169		488.226	47.22		411.02	174.104		651.045	174.104		207.281	49.786		188.707	41.36		625.06	110.295		322.801	110.295
471.529	65.583		521.487	134.766		472.199	147.691		565.356	103.401		296.321	45.956		738.285	77.723		350.53	68.589		708.49	122.071		250.365	41.169		194.222	66.177		359.664	72.381		348.5	122.071
416.477	69.892		428.77	193.705		605.414	72.381		789.392	72.381		174.729	28.723		300.381	122.53		437.904	113.914		1129.75	113.914		341.32	49.786		254.712	118.567		345.015	41.016		452.859	41.016
235.525	46.435		791.709	99.265		793.26	81.342		638.749	122.55		412.169	49.786		517.351	109.95		544.063	99.265		643.385	151.272		265.205	45.956		257.124	47.22		512.525	110.295		637.641	84.253
385.361	38.297		608.688	115.12		506.321	80.998		648.651	80.998		304.938	69.892		374.829	63.075		501.841	152.045		527.059	152.045		210.153	46.435		542.856	74.794		766.548	93.061		452.859	93.061
417.052	21.37		493.913	134.766		366.213	134.422		863.793	113.933		661.595	88.58		606.448	77.723		490.811	95.818		1059.86	122.071		319.165	66.884		275.909	66.177		493.396	95.818		360.468	65.583
636.434	126.149		668.661	193.705		283.836	72.553		981.833	215.898		453.414	102.023		392.235	122.53		460.48	41.016		733.862	122.55		233.687	95.818		299.691	118.567		640.226	143.038		432.753	53.401
703.99	123.392		400.335	99.265		366.73	60.145		631.418	99.572		423.256	56.526		422.049	77.723		422.222	87.546		827.689	122.55		325.197	60.145		283.664	44.118		286.249	81.342		790.828	103.401
505.632	122.53		527.346	61.351		655.391	88.58		1005.29	208.717		383.791	77.206		334.848	84.789		550.094	80.308		444.721	99.572		440.661	60.145		195.773	41.016		536.135	84.789		417.435	103.401
571.981	134.422		283.836	41.016		346.394	80.308		292.592	49.786		217.66	60.145		444.544	54.272		230.585	72.381		598.865	75.052		240.752	54.458		315.237	41.283		262.984	66.177		604.131	77.017
388.444	49.633		655.564	87.546		1162.92	189.569		625.673	84.732		388.317	67.22		289.179	34.272		786.539	110.295		647.694	103.401		442.212	72.381		232.308	66.177		253.333	56.526		880.346	131.272
747.591	77.723		295.727	84.272		363.628	66.004		363.628	66.004		577.668	96.163		513.559	143.038		589.387	106.159		589.387	106.159		379.138	59.283		318.476	66.177		270.566	68.589		270.566	68.589
265.913	63.075		287.111	56.526		209.56	68.589		209.56	68.589		229.378	79.633		306.24	75.138		330.022	81.342		330.022	81.342		436.87	59.283		421.877	41.36		205.251	39.292		205.251	39.292
381.378	74.794		221.451	54.286		794.811	111.673		794.811	111.673		306.412	66.177		698.683	108.381		592.489	99.265		592.489	99.265		362.938	60.145		493.913	100.989		553.196	110.295		553.196	110.295
651.428	122.013		396.027	49.633		216.97	75.138		216.97	75.138		326.403	80.998		488.226	129.596		768.326	172.553		768.326	172.553		258.63	55.297		188.707	34.467		467.89	122.013		467.89	122.013
645.396	118.911		521.487	66.004		451.002	110.295		451.002	110.295		470.131	99.437		738.285	105.469		656.253	139.075		656.253	139.075		364.19	50.494		194.222	38.775		681.069	129.596		681.069	129.596
432.562	66.004		428.77	49.633		522.348	111.673		522.348	111.673		520.453	143.038		300.381	47.22		730.276	194.104		730.276	174.104		381.723	56.526		254.712	41.36		440.834	110.295		440.834	110.295
432.734	77.723		791.709	134.766		500.634	39.292		200.634	39.292		395.854	58.766		517.351	77.723		591.455	77.723		591.455	77.723		329.85	50.494		257.124	66.177		757.931	105.469		657.931	105.469
767.926	122.53		608.688	193.705		286.421	72.381		286.421	72.381		443.074	110.295		374.829	122.53		417.052	113.914		417.052	113.914		352.127	63.075		542.856	118.567		263.845	41.016		263.845	41.016
725.015	99.265		493.913	99.265		349.496	16.717		149.496	16.717		425.324	56.871		606.448	109.95		668.833	81.342		668.833	81.342		377.632	35.673		275.909	47.22		458.24	134.422		458.24	134.422
378.793	35.846		668.661	115.12		455.31	80.998		455.31	80.998		383.963	56.526		392.235	63.075		611.972	152.045		611.972	152.045		539.065	54.286		299.691	74.794		512.008	93.061		512.008	93.061
247.971	59.36		400.335	99.265		388.789	72.381		388.789	72.381		419.778	41.169		422.049	77.723		698.13	159.927		698.13	159.927		319.728	24.893		283.664	44.118		272.29	32.744		272.29	32.744
284.832	65.583		527.346	61.351		762.584	92.199		562.584	92.199		384.882	69.786		334.848	84.789		480.471	95.818		480.471	95.818		388.612	43.51		195.773	41.016		371.555	35.673		371.555	35.673
531.846	41.169		716.535	151.31		393.614	99.437		345.628	55.052		266.162	72.285		230.24	58.766		997.994	184.743		464.348	84.732		275.737	65.583		451.301	43.914		287.02	92.199		335.626	78.508
253.237	88.723		214.902	55.147		254.712	80.998		331.746	72.285		352.33	46.435		195.945	49.633		460.825	50.494		548.122	122.071		382.01	61.169		499.174	46.186		453.759	89.224		610.833	99.572
176.644	65.583		289.696	95.818		990.067	239.718		1429.43	188.294		321.693	65.583		327.265	84.789		331.229	81.342		1044.54	189.569		226.908	53.615		308.435	56.154		379.138	68.589		269.513	53.615
254.195	21.063		809.043	120.145		493.568	92.199		165.684	57.712		373.822	73.51		445.315	117.188		300.553	75.138		497.858	65.104		152.708	55.052		207.319	54.286		391.546	43.946		512.698	99.572
559.133	69.892		1184.94	181.297		524.244	96.871		562.005	46.435		393.928	63.51		984.896	190.603		649.759	137.224		381.053	90.955		293.449	51.169		365.179	84.789		222.14	66.177		408.339	65.583
289.14	65.583		610.929	96.163		367.247	72.553		361.426	63.031		407.76	53.51		629.886	134.422		330.367	88.58		472.965	53.615		183.824	41.169		287.319	33.406		547.509	96.163		462.912	37.818
689.82	77.723		478.92	81.342		592.489	113.914		382.968	84.732		459.561	58.766		357.424	49.633		617.65	129.596		526.102	137.868		180.473	50.494		316.58	81.342		307.791	45.12		393.499	113.933
476.852	122.53		477.886	99.265		627.645	77.723		395.414	102.444		352.598	110.295		350.358	99.437		495.292	66.177		453.817	128.294		316.925	63.075		402.058	106.159		385.687	77.896		439.455	107.71
648.843	99.265		1343.16	210.249		983.69	105.297		415.52	122.55		276.081	56.871		330.712	88.58		620.671	135.673		375.308	65.583		307.963	135.673		320.716	88.58		267.764	77.206		594.557	208.717
538.72	35.846		431.528	41.016		651.519	103.075		1020.13	137.868		286.249	56.526		145.623	37.224		594.729	137.868		318.82	131.166		340.765	64.286		383.963	43.038		589.215	122.53		547.165	71.166
347.083	143.038		491.074	97.224		566.648	126.884		826.252	91.912		297.451	61.351		379.655	87.546		540.408	129.079		427.009	28.723		332.78	54.458		347.256	95.818		457.033	77.723		568.757	34.679
774.647	139.075		408.262	129.596		430.838	77.034		855.932	193.933		365.052	47.22		743.282	80.998		318.303	123.61		407.382	91.912		291.247	54.458		375.519	42.023		392.661	77.206		347.543	57.017
529.759	49.786		391.292	72.381		599.382	166.476		535.197	113.933		370.176	49.786		406.711	125.115		526.657	75.138		300.151	74.679		237.306	48.828		262.294	53.596		367.764	51.701		239.833	53.615
292.013	74.794		873.659	72.381		279.011	133.088		1106.78	112.975		264.248	51.701		216.798	74.794		645.923	125.161		433.232	84.732		330.259	52.045		306.068	68.589		561.641	52.045		467.22	72.285
332.703	69.892		450.485	129.596		504.081	108.589		777.903	108.589		277.651	46.435		284.171	44.118		480.643	159.283		355.681	159.283		234.568	28.723		302.966	81.342		496.326	68.589		508.389	68.589
352.33	118.911		278.666	60.145		871.328	139.075		689.342	139.075		495.364	68.589		384.48	47.22		581.115	187.17		194.356	157.17		397.228	63.075		170.957	80.308		336.262	66.177		404.031	66.177
372.915	49.786		616.616	44.118		432.217	110.295		416.956	110.295		217.334	49.786		203.873	125.115		941.813	77.723		253.716	77.723		191.962	48.828		301.759	72.381		604.38	84.272		439.455	84.272
506.475	46.435		357.424	105.297		780.334	84.789		899.016	84.789		345.149	46.435		231.274	109.95		599.038	96.163		576.366	96.163		213.504	53.615		503.138	39.292		453.613	63.075		333.66	63.075
346.107	53.615		419.637	134.422		636.616	81.342		449.029	81.342		186.218	28.723		659.355	75.138		345.532	109.95		450.944	109.95		240.791	38.297		311.582	56.526		261.26	92.199		337.49	92.199
391.106	74.679		1000.23	75.138		444.281	54.458		799.923	54.458		251.801	33.031		618.512	72.381		445.315	158.766		1048.37	158.766		246.057	30.637		266.086	41.36		153.895	75.138		365.734	75.138
388.712	65.583		750.52	66.004		934.058	93.061		2054.62	150.793		427.966	65.583		434.974	51.701		516.834	77.206		974.652	256.109		312.597	53.615		240.408	21.37		235.582	81.342		445.678	91.912
292.013	21.063		665.387	71.174		631.781	56.526		638.119	56.526		246.057	73.51		524.589	134.766		881.323	134.766		403.073	134.766		212.068	55.052		245.406	42.739		435.491	35.138		383.446	35.138
432.734	77.723		563.537	135.846		683.482	87.546		775.509	128.294		395.854	58.766		229.723	34.766		311.755	59.283		1856.91	65.583		329.85	50.494		166.993	97.886		446.521	102.023		267.12	40.212
767.926	122.53		395.854	66.004		350.358	30.503		466.742	30.503		443.074	110.295		482.711	84.272		291.247	84.272		326.001	84.272		252.127	63.075		234.031	77.034		302.966	52.045		667.321	52.045
725.015	99.265		695.038	66.004		465.822	81.342		759.712	99.093		425.324	56.871		300.381	51.701		513.042	43.946		533.282	59.36		677.632	135.673		334.331	21.37		310.548	77.896		478.231	72.55
378.793	35.846		416.707	71.174		928.888	96.163		431.796	122.071		383.963	56.526		379.827	134.766		334.331	115.12		546.686	59.36		539.065	64.286		274.013	42.739		707.781	122.53		352.33	49.146
476.852	143.038		550.439	110.295		361.56	63.075		548.122	74.679		352.598	61.351		253.333	84.272		557.677	114.603		1349	137.868		316.925	54.458		303.31	97.886		304.861	77.723		466.263	39.572
648.843	139.075		470.475	68.934		443.074	59.283		1192.46	267.12		376.081	47.22		442.729	77.206		562.675	125.46		890.4	122.071		307.963	54.458		236.961	54.286		436.525	77.206		404.131	69.892
538.72	88.58		450.485	72.381		836.171	166.476		702.745	113.933		286.249	54.286		684.171	125.115		417.052	75.138		551.473	74.679		340.765	51.758		302.966	53.596		447.9	51.701		315.57	53.615
347.083	74.794		278.666	72.381		542.856	133.088		715.67	112.975		297.451	51.701		384.48	74.794		566.856	125.161		977.524	84.732		332.78	52.045		470.957	68.589		324.163	52.045		365.734	72.285
774.647	75.138		616.616	129.596		421.36	108.589		421.36	108.589		265.052	43.946		203.873	44.118		716.018	159.283		716.018	159.283		291.247	56.526		301.759	81.342		218.349	68.589		218.349	68.589
529.759	118.911		357.424	60.145		877.187	139.075		877.187	139.075		370.176	68.589		231.274	47.22		545.097	157.17		545.097	157.17		237.306	63.075		303.138	80.308		499.255	66.177		399.255	66.177
			419.637	44.118		495.292	110.295		495.292	110.295					659.355	125.115		475.646	77.723		475.646	77.723					311.582	72.381		345.36	84.272		345.36	84.272
			1000.23	105.297		464.099	84.789		464.099	84.789					618.512	109.95		377.242	96.163		377.242	96.163					266.086	39.292		371.727	63.075		371.727	63.075
			750.52	134.422		413.088	81.342		413.088	81.342					434.974	75.138		420.154	109.95		420.154	109.95					340.408	56.526		385.342	92.199		385.342	92.199
			665.387	75.138		280.045	54.458		280.045	54.458					524.589	72.381		771.682	158.766		771.682	158.766					245.406	41.36		480.471	75.138		480.471	75.138
			563.537	66.004		498.394	143.383		498.394	143.383					229.723	51.701		282.285	77.206		282.285	77.206					266.993	21.37		397.233	81.342		397.233	81.342
			395.854	71.174		386.721	56.526		386.721	56.526					482.711	134.766		590.766	134.766		590.766	134.766					234.031	42.739		302.403	35.138		302.403	35.138
			695.038	135.846		931.817	206.975		931.817	206.975					300.381	34.766		516.317	84.272		516.317	84.272					334.331	67.886		367.591	102.023		367.591	102.023
			416.707	66.004		422.222	30.503		422.222	30.503					379.827	84.272		493.396	84.272		493.396	84.272					274.013	77.034		323.473	52.045		323.473	52.045
			550.439	110.295		402.92	109.95		402.92	109.95					253.333	84.272		614.122	192.553		614.122	172.553					503.31	97.886		513.904	68.589		313.904	68.589
			470.475	68.934		716.57	99.437		716.57	99.437					442.729	77.206		515.455	87.546		515.455	87.546					336.961	54.286		454.621	38.589		454.621	38.589

## Sheet: Fig S1i,j
	CV						CV-DEN								Control	BrdU+
6 WEEK	0.8	0.8	1	1	0.6	1.2	2.4	2.2	2	1.4	2.2	2.4		1	99.265	365.255
10 WEEK	0.4	0.4	0.2	0.4	0	0.4	1.6	1.4	1.8	1.4	2.6	1.8		2	133.388	343.259
														3	63.075	80.902
														4	91.682	86.646
	MID						MID-DEN							5	80.998	90.476
6 WEEK	0.8	0.8	0.6	0.6	0.8	1.2	2	2	2.2	1.8	1.6	2		6	87.546	59.839
10 WEEK	0	0.2	0.4	0	0.2	0.2	1	1	1.4	0.6	2.6	2.2		7	79.466	66.808
														8	65.583	109.254
														9	41.169	40.69
	PV						PV-DEN							10	65.583	117.712
6 WEEK	0.6	0.25	0.4	0	0.2	0	1	0.75	0.8	0.25	0.4	0.2		11	69.892	75.157
10 WEEK	0	0	0	0.2	0.25	0.2	0.6	0.2	0.4	0.4	1.25	0.8		12	69.892	78.508
														13	46.435	274.3
														14	55.052	103.401
														15	63.075	144.092
														16	91.682	89.68
														17	80.998	51.701
														18	87.546	50.264
														19	84.272	70.849
														20	111.673	82.925
														21	69.892	126.808
														22	68.934	50.264
														23	49.786	55.53
														24	93.061	81.595
														25	69.892	39.733
														26	67.019	61.754
														27	65.583	74.2
														28	72.285	103.401
														29	69.892	124.732
														30	69.892	50.743
														31	63.075	41.648
														32	91.682	64.626
														33	80.998	54.573
														34	87.546	51.701
														35	84.272	109.148
														36	111.673	171.328
														37	99.437	126.329
														38	68.934	70.37
														39	105.469	82.338
														40	93.061	48.828
														41	114.603	55.052
														42	75.138	67.339
														43	21.37	67.498
														44	116.149	77.551
														45	113.392	142.126
														46	112.53	61.754
														47	74.679	73.243
														48	74.679	79.254
														49	84.732	90.476
														50	69.892	24.893
														51	46.435	23.935
														52	38.297	89.148
														53	91.912	82.817
														54	79.466	78.67
														55	21.37	128.773
														56	126.149	90.476
														57	123.392	96.221
														58	122.53	93.827
														59	134.422	57.924
														60	49.633	37.339
														61	24.893	108.667
														62	63.075	73.243
														63	55.052	161.804
														64	102.013	75.157
														65	24.893	94.784
														66	46.435	76.914
														67	65.583	92.391
														68	69.892	125.422
														69	46.435	92.391
														70	38.297	109.146
														71	21.37	88.297
														72	126.149	44.52
														73	103.392	100.529
														74	122.53	56.488
														75	134.422	127.445
														76	49.633	91.222
														77	77.723	106.273
														78	63.075	79.466
														79	74.794	49.786
														80	122.013	73.243
														81	118.911	83.935
														82	66.004	111.539
														83	77.723	52.658
														84	122.53	172.335
														85	99.265	171.378
														86	35.846	62.232
														87	59.36	60.796
														88	65.583	61.754
														89	41.169	67.498
														90	88.723	378.659
														91	65.583	90.236
														92	21.063	70.106
														93	69.892	58.881
														94	65.583	39.733
														95	77.723	101.486
														96	122.53	37.818
														97	99.265	55.052
														98	35.846	114.89
														99	153.038	53.137
														100	139.075	99.733
														101	129.079	138.297
														102	77.723	59.839
														103	62.73	67.818
														104	99.437	63.19
														105	63.075	77.339
														106	84.789	58.403
														107	84.253	60.317
														108	65.583	54.094
														109	49.786	80.637
														110	107.71	96.276
														111	83.51	52.658
														112	59.36	55.53
														113	38.297	58.403
														114	67.019	103.137
														115	62.73	113.19
														116	99.437	105.795
														117	63.075	67.498
														118	84.789	60.796
														119	102.023	113.454
														120	51.701	163.24
														121	79.466	84.732
														122	88.58	71.806
														123	79.786	157.495
														124	106.159	60.317
														125	79.466	65.583
														126	74.893	89.997
														127	33.51	84.732
														128	61.169	92.391
														129	33.51	560.09
														130	59.36	173.772
														131	62.73	83.774
														132	99.437	136.861
														133	63.075	60.637
														134	84.789	53.615
														135	102.023	54.573
														136	81.701	51.701
														137	66.004	44.52
														138	88.58	69.68
														139	102.023	74.893
														140	106.159	40.212
														141	84.789	44.999
														142	69.633	45.956
														143	88.58	148.879
														144	102.023	46.435
														145	76.526	22.021
														146	77.206	89.04
														147	38.297	91.595
														148	79.786	76.861
														149	69.36	36.382
														150	61.169	67.019
														151	49.786	20.106
														152	69.892	59.36
														153	64.893	22.978
														154	61.169	132.552
														155	88.58	87.339
														156	102.023	90.955
														157	76.526
														158	77.206
														159	60.145
														160	67.22
														161	55.052
														162	79.633
														163	61.169
														164	80.998
														165	105.052
														166	61.169
														167	45.956
														168	28.723
														169	49.786
														170	69.892
														171	88.58
														172	102.023
														173	56.526
														174	77.206
														175	60.145
														176	67.22
														177	96.163
														178	79.633
														179	66.177
														180	80.998
														181	99.437
														182	143.038
														183	58.766
														184	110.295
														185	56.871
														186	56.526
														187	41.169
														188	69.786
														189	72.285
														190	46.435
														191	65.583
														192	73.51
														193	63.51
														194	53.51
														195	58.766
														196	110.295
														197	56.871
														198	56.526
														199	61.351
														200	47.22
														201	51.701
														202	92.199
														203	72.013
														204	60.145
														205	56.526
														206	63.075
														207	41.169
														208	38.297
														209	45.956
														210	93.51
														211	63.51
														212	48.828
														213	41.169
														214	41.169
														215	72.013
														216	100.145
														217	56.526
														218	63.075
														219	102.023
														220	39.292
														221	38.297
														222	54.458
														223	33.031
														224	44.603
														225	38.297
														226	41.169
														227	33.51
														228	33.031
														229	63.51
														230	48.828
														231	72.013
														232	100.145
														233	56.526
														234	63.075
														235	102.023
														236	39.292
														237	66.177
														238	14.458
														239	60.145
														240	44.603
														241	72.381
														242	68.589
														243	26.884
														244	95.818
														245	106.565
														246	60.145
														247	46.435
														248	33.51
														249	46.435
														250	58.297
														251	45.956
														252	46.435
														253	94.414
														254	63.031
														255	66.884
														256	95.818
														257	60.145
														258	60.145
														259	84.458
														260	72.381
														261	53.615
														262	59.283
														263	33.51
														264	85.297
														265	53.615
														266	49.786
														267	41.169
														268	49.786
														269	45.956
														270	46.435
														271	66.884
														272	95.818
														273	60.145
														274	60.145
														275	84.458
														276	72.381
														277	59.283
														278	59.283
														279	60.145
														280	95.297
														281	90.494
														282	56.526
														283	90.494
														284	63.075
														285	35.673
														286	54.286
														287	24.893
														288	43.51
														289	65.583
														290	61.169
														291	53.615
														292	55.052
														293	51.169
														294	41.169
														295	50.494
														296	63.075
														297	135.673
														298	64.286
														299	54.458
														300	105.256

## Sheet: Fig S1k
CL							PL
Ctrl-30	AFTB1-30	CCL4-30	Ctrl-90	AFTB1-90	CCL4-90		Ctrl-30	AFTB1-30	CCL4-30	Ctrl-90	AFTB1-90	CCL4-90
92.171	115.407	93.977	77.63	188.686	210.034		70.782	74.821	63.282	65.781	82.322	86.632
73.322	98.443	68.665	123.407	137.255	98.554		32.007	67.551	63.821	64.165	58.087	83.401
112.097	142.873	93.977	65.782	112.482	132.483		41.701	83.977	76.477	56.087	82.86	105.482
62.551	132.102	113.095	92.171	131.062	179.875		50.587	70.782	70.822	56.087	71.551	68.322
102.403	75.016	77.551	42.625	67.782	117.403		46.009	50.587	70.822	99.171	67.781	65.091
117.483	80.401	144.062	36.701	129.984	117.403		34.699	70.782	61.397	90.554	52.163	97.403
83.554	115.407	47.661	65.782	142.371	103.132		34.699	76.168	43.894	77.091	74.782	135.371
83.554	122.408	98.554	83.554	119.483	84.821		34.699	78.322	63.282	47.74	54.587	65.091
122.868	109.483	84.821	83.554	114.097	120.635		32.545	97.171	147.296	50.163	58.087	48.934
101.865	93.865	77.551	58.781	80.977	113.095		45.74	54.087	90.21	50.163	78.821	68.322
77.63	80.401	93.977	77.63	166.875	92.63		34.699	50.587	43.087	75.744	52.163	24.699
83.554	65.322	57.625	65.782	79.63	71.088		41.701	74.821	85.901	85.977	79.091	58.897
59.32	90.095	88.322	83.016	90.401	84.821		34.699	58.934	34.201	72.782	82.322	55.666
83.016	75.554	44.699	53.934	130.254	126.559		48.163	58.934	43.087	69.551	55.394	53.781
87.324	65.322	88.86	83.554	90.401	60.587		58.934	74.821	89.671	53.394	52.163	66.168
63.897	69.63	121.712	112.097	107.635	149.716		54.087	63.781	63.821	60.934	86.63	37.625
88.132	58.321	107.71	62.551	72.091	88.322		46.009	75.091	63.282	52.587	62.934	53.781
53.934	55.897	88.322	70.091	125.407	98.554		41.701	70.782	56.281	53.664	87.977	68.86
53.934	37.587	64.626	98.095	107.635	195.493		34.161	48.163	141.91	36.699	92.016	64.821
58.781	187.034	102.324	70.091	131.062	143.254		46.009	83.977	75.13	34.007	45.162	125.408
53.934	80.132	80.244	58.781	108.443	150.255		48.163	48.163	63.821	49.625	45.162	106.559
92.171	115.407	81.321	111.559	119.483	80.782		68.897	45.74	43.087	77.091	41.392	125.408
46.394	94.403	93.977	70.091	90.401	73.781		63.781	103.095	34.201	105.364	92.016	38.163
49.087	75.554	93.977	58.781	118.675	138.407		68.897	63.781	34.201	109.403	80.168	73.977
76.822	115.407	51.162	53.934	108.443	92.63		75.091	78.322	43.894	69.551	62.665	48.934
62.551	94.403	85.091	78.977	151.526	77.551		63.781	58.934	67.321	48.009	82.322	48.665
77.63	98.443	88.322	70.091	143.179	72.165		78.322	41.701	67.591	60.934	115.403	97.403
83.554	94.403	117.403	71.168	118.675	103.401		71.321	75.091	61.397	47.74	58.626	78.016
83.554	65.322	84.821	88.401	113.559	116.865		37.392	78.322	34.201	72.782	66.165	53.781
53.934	80.401	80.782	73.322	64.551	98.554		34.699	58.934	40.663	108.865	45.701	22.007
73.322	57.782	88.322	77.63	217.768	78.897		54.087	70.782	63.282	90.016	92.016	27.661
58.781	109.483	81.321	62.551	80.977	98.554		26.891	34.699	99.903	43.701	80.168	41.394
53.665	109.483	143.254	83.016	166.875	50.085		41.701	82.63	132.755	69.551	86.63	27.661
73.322	57.782	81.321	70.091	151.796	72.165		88.554	54.087	63.282	56.087	87.977	73.977
73.322	84.71	80.244	49.087	107.635	121.443		62.165	63.781	38.24	47.74	107.424	83.401
45.587	132.371	75.666	41.009	100.095	85.091		62.165	32.007	38.509	39.661	58.626	137.795
83.016	50.781	92.63	32.392	90.132	84.821		37.661	34.699	67.321	70.897	67.781	44.087
73.322	54.551	120.635	43.163	132.408	102.324		78.322	70.782	27.199	90.554	71.551	38.163
101.865	69.63	107.71	112.097	130.254	121.443		111.443	93.132	109.597	70.897	92.554	31.701
116.675	65.322	84.821	98.095	108.443	68.934		45.74	48.163	103.135	64.165	101.128	93.095
110.482	65.322	131.675	88.132	119.483	267.658		68.897	50.587	114.175	99.171	60.511	61.321
73.86	84.171	84.821	62.551	113.559	138.407		46.009	58.665	61.397	69.551	55.394	68.86
83.554	84.171	120.635	71.168	67.782	68.665		63.781	58.665	40.663	72.782	79.091	93.095
83.554	84.71	64.087	83.016	80.977	103.132		85.323	47.625	51.434	72.782	75.321	60.782
98.095	75.554	84.821	92.171	108.712	68.934		63.781	34.699	34.201	52.587	41.661	22.007
112.097	75.554	80.782	70.091	159.335	81.321		78.322	48.163	34.201	72.782	52.163	78.554
112.097	80.132	58.163	51.78	178.454	56.009		92.863	63.781	46.587	34.007	52.163	58.897
101.865	65.322	117.403	71.168	108.712	92.63		53.549	82.63	67.321	109.403	67.781	123.254
111.559	132.102	103.132	83.554	72.091	87.783		51.394	54.087	70.822	77.091	62.934	87.171
83.016	57.782	131.675	106.712	68.321	64.087		51.394	37.661	40.663	85.977	74.782	60.782
53.665	55.897	80.782	98.095	113.559	88.86		74.821	83.977	29.892	65.781	82.322	124.062
92.71	84.171	132.483	92.171	166.067	150.255		47.661	78.322	80.516	70.897	96.324	78.554
88.132	84.171	103.132	77.63	107.635	115.788		91.321	68.897	71.36	60.934	74.782	53.781
85.978	80.401	92.63	87.324	108.443	126.559		63.855	82.63	76.477	49.625	62.934	78.554
43.163	90.364	136.791	98.095	104.403	92.63		61.701	56.78	71.36	78.168	74.782	75.862
53.934	84.171	85.091	88.401	90.401	98.554		68.163	67.551	95.595	48.009	62.934	93.364
65.782	69.63	88.322	140.102	94.171	92.63		74.087	50.587	67.321	90.554	62.934	44.626
57.165	142.873	103.401	92.171	119.483	138.407		102.63	45.74	61.397	68.394	79.091	78.016
53.934	94.403	150.255	49.087	158.797	92.63		68.163	48.163	67.591	87.782	78.821	44.087
58.781	132.102	132.483	45.587	80.977	98.554		98.322	67.551	103.135	67.587	74.782	31.701
106.712	69.63	93.977	58.781	125.407	103.401		78.86	37.661	71.36	75.934	41.392	57.551
58.781	58.321	155.371	49.087	104.403	88.322		95.017	47.625	67.321	95.322	67.781	73.977
66.321	54.551	78.897	65.782	142.371	103.401		106.326	41.701	46.587	85.897	74.782	57.551
58.781	61.821	85.091	43.163	123.791	84.821		88.554	51.394	81.054	84.551	86.63	60.782
106.443	45.934	88.322	71.168	90.401	100.978		88.016	41.162	76.477	100.977	79.091	82.324
62.551	55.897	98.554	62.551	132.408	107.171		71.321	41.701	127.908	58.701	62.665	78.016
70.091	61.821	93.977	111.559	90.401	242.984		121.675	63.781	81.054	95.322	67.781	53.781
101.865	134.795	78.897	105.635	114.097	71.088		92.324	70.782	51.165	110.132	97.401	53.781
73.322	65.86	117.403	92.171	114.097	126.559		92.324	58.665	34.201	84.551	54.587	96.865
98.095	75.016	80.782	88.401	85.554	77.551		41.701	43.855	43.087	44.5	71.551	68.322
83.554	69.63	98.554	60.666	103.865	78.897		37.661	63.781	125.754	65.781	52.163	60.782
70.091	62.091	120.635	73.322	224.5	92.63		26.621	75.091	61.397	72.782	67.781	31.701
73.86	72.862	103.132	88.401	104.403	120.635		41.701	58.934	34.201	43.701	54.587	44.087
88.132	54.551	103.132	98.364	67.782	98.554		37.661	62.165	46.587	43.701	58.087	78.554
88.401	45.934	77.551	76.822	118.675	78.897		62.165	75.091	89.671	43.701	54.587	73.977
96.21	65.322	155.371	83.554	85.554	93.977		68.897	46.009	34.201	65.781	67.781	65.091
65.782	104.097	107.171	117.483	137.255	77.551		58.934	37.392	63.282	53.394	74.782	40.587
65.782	84.171	98.016	83.554	90.401	78.897		50.587	37.661	38.509	80.86	97.132	58.897
73.322	104.097	121.443	65.782	159.335	61.394		48.163	110.635	40.125	60.934	101.171	68.322
83.554	75.016	73.781	70.091	85.554	80.782		51.394	58.934	34.201	94.324	67.781	72.63
83.554	98.443	73.781	53.934	65.897	113.095		41.701	48.163	30.161	80.322	55.394	19.314
49.626	113.791	80.782	70.091	94.171	88.322		41.701	54.087	40.663	77.091	67.781	48.934
77.63	115.407	121.443	62.551	72.091	107.171		37.392	83.977	127.908	95.132	62.665	60.782
92.171	80.401	80.782	88.401	100.364	323.398		51.394	48.163	85.901	99.171	62.934	60.782
69.821	90.364	85.091	134.716	107.635	81.321		48.163	54.087	44.164	48.009	52.163	68.86
69.821	88.21	75.666	123.407	118.675	78.897		70.782	71.321	21.814	39.661	79.091	73.977
70.091	70.977	81.321	105.635	72.091	120.635		30.66	46.009	70.283	47.74	81.245	78.554
53.934	84.171	73.781	70.091	94.171	80.782		56.78	50.587	71.36	65.781	75.321	64.821
58.781	80.401	85.091	83.554	108.443	117.403		34.699	48.163	40.663	95.401	82.322	67.783
65.782	90.364	64.087	58.781	104.403	138.407		41.701	48.163	43.087	95.132	50.009	78.554
63.897	84.171	88.322	98.095	65.897	132.483		75.091	70.782	63.821	80.322	58.087	60.782
69.821	136.41	121.443	73.322	55.934	107.171		97.71	93.401	67.591	80.322	58.626	53.781
78.977	80.401	120.635	105.635	80.977	126.559		46.009	82.63	46.587	147.102	67.781	35.74
70.091	69.63	51.701	98.095	94.171	86.168		68.897	51.394	38.24	77.091	55.394	68.322
63.897	80.401	78.897	92.171	75.322	127.097		70.782	78.322	70.822	130.407	74.782	78.016
98.364	62.091	127.097	112.097	108.443	144.062		67.551	70.782	120.907	50.163	55.394	61.321
65.782	187.572	85.091	63.897	79.63	103.401		46.009	46.009	75.13	56.087	50.009	68.322
111.559	94.403	81.321	65.782	94.171	145.408		75.091	78.322	43.894	52.587	92.016	83.132
73.322	80.401	85.091	96.21	119.483	58.163		63.781	88.554	40.663	109.403	74.782	58.897
117.483	168.454	92.63	88.132	118.675	98.016		46.009	48.163	63.282	56.087	67.781	53.781
88.401	75.554	80.782	106.443	253.043	80.782		67.551	67.551	81.054	48.009	72.897	65.091
53.934	75.016	91.822	58.781	100.364	68.934		54.087	46.009	85.901	52.587	75.321	107.097
43.163	80.401	103.132	78.977	119.483	145.408		58.934	50.587	51.165	52.587	105.21	78.554
63.897	80.401	196.57	102.403	125.407	80.782		58.934	78.86	27.199	70.897	66.165	53.781
88.132	98.443	92.63	70.091	104.403	80.782		45.74	50.587	51.165	109.403	78.821	78.554
83.554	120.254	92.63	83.554	146.41	117.403		58.665	48.163	85.901	60.934	82.322	73.977
76.553	162.799	78.897	70.091	100.364	136.791		93.401	63.781	61.397	60.665	67.781	53.781
58.781	187.034	56.009	88.401	94.171	131.675		82.63	54.087	46.587	60.665	82.322	60.244
78.977	61.821	77.551	102.403	100.364	136.791		75.091	70.782	38.509	60.665	82.322	68.322
92.171	84.171	85.091	73.322	100.364	86.168		67.551	48.163	140.295	52.587	54.587	68.322
76.822	115.407	91.822	88.132	75.86	130.329		68.897	78.322	95.864	56.087	58.626	60.782
106.712	94.403	80.782	98.095	137.255	78.897		93.132	63.781	46.587	84.63	62.665	58.897
53.934	104.097	75.666	83.554	94.171	85.091		54.087	76.168	34.201	56.087	82.322	65.091
96.21	80.401	98.016	65.782	107.635	53.855		67.551	78.322	61.397	52.587	58.626	44.626
78.977	90.095	80.782	98.095	90.401	127.097		46.009	71.321	71.36	85.977	72.897	48.665
65.782	84.71	84.821	105.635	75.322	73.781		46.009	68.897	75.13	76.821	52.163	31.701
73.86	162.799	138.407	62.551	51.087	72.165		67.551	51.394	60.051	56.087	71.551	35.74
58.781	115.407	80.782	65.782	75.322	120.635		48.163	63.781	40.663	56.087	55.394	64.821
87.324	127.255	73.781	98.095	94.171	145.408		54.087	63.781	46.587	52.587	45.701	38.163
83.016	50.781	144.062	73.322	107.635	107.171		54.626	75.091	43.087	60.934	41.392	57.551
92.171	90.095	92.63	73.86	130.254	84.821		70.782	58.665	46.587	56.626	58.087	78.016
88.401	57.782	81.321	53.934	108.712	113.364		70.782	78.322	63.282	56.626	52.163	111.675
83.554	55.897	77.551	49.087	90.401	72.165		71.321	81.822	54.665	76.821	58.087	46.511
66.321	54.551	88.322	78.977	151.526	92.63		58.934	82.63	38.509	80.86	62.934	53.781
53.665	62.091	145.408	65.782	82.862	98.554		51.394	82.63	51.434	95.132	92.554	40.587
70.091	65.322	145.408	73.86	72.091	66.78		50.587	48.163	75.13	64.165	62.934	37.625
45.587	62.091	78.897	49.087	72.091	88.322		107.403	58.934	68.668	58.78	74.782	31.701
62.551	115.407	107.171	112.097	75.322	138.407		78.86	75.091	99.365	73.321	78.821	65.091
73.322	97.635	88.86	53.934	125.407	64.087		78.86	47.625	84.824	72.782	55.394	57.551
70.091	65.322	88.86	105.635	79.63	117.403		68.897	51.664	75.13	76.821	79.091	44.087
63.897	75.554	88.322	102.403	72.091	98.016		67.551	68.897	75.13	80.322	62.934	118.407
92.171	80.401	121.443	63.897	107.635	86.168		51.394	75.091	63.282	78.168	67.781	112.483
69.821	97.635	80.782	92.71	107.635	85.091		48.163	78.322	51.434	99.71	69.666	58.897
88.132	132.102	127.097	112.097	65.897	85.091		41.701	74.821	61.397	32.66	52.163	60.782
83.016	149.335	84.821	49.087	85.016	113.364		43.855	54.087	43.087	47.74	41.392	68.86
62.551	115.407	98.016	70.091	102.788	98.554		37.661	88.554	63.282	39.661	38.699	60.782
97.018	90.364	64.626	135.255	107.635	80.782		76.168	58.934	75.13	34.007	66.165	66.168
62.551	122.408	64.087	116.675	104.403	127.097		70.782	92.324	51.165	32.66	67.781	78.554
101.865	70.977	102.324	133.639	74.783	131.675		37.661	47.625	40.663	60.665	92.554	71.822
77.63	75.554	81.321	98.095	79.63	132.483		65.666	78.322	38.509	60.934	52.163	78.554
53.934	98.712	80.782	121.791	75.322	107.171		97.171	74.821	40.663	73.321	74.782	24.699
49.087	94.403	47.392	73.322	75.322	98.016		48.163	58.934	126.562	56.087	52.163	72.63
58.781	84.171	81.321	70.091	118.675	98.554		48.163	51.394	38.24	56.087	62.665	78.554
88.132	79.324	117.403	112.097	60.781	87.783		70.782	70.782	81.054	48.009	132.407	64.821
77.63	84.171	77.551	62.551	60.781	77.551		78.86	45.74	60.051	48.009	71.551	44.626
88.401	115.407	107.171	70.091	75.322	103.132		68.897	88.554	60.051	47.74	62.934	68.86
105.635	94.403	138.407	98.095	71.821	88.322		63.781	68.897	75.13	36.699	72.897	93.364
87.324	98.443	120.635	92.171	90.401	98.016		43.586	50.587	70.822	50.163	55.664	68.322
87.324	94.403	116.865	65.782	71.821	73.781		37.661	50.587	84.824	43.701	69.666	64.821
102.403	115.407	80.782	73.322	67.782	78.897		58.934	70.782	46.587	60.665	62.665	60.782
101.865	94.403	117.403	58.781	78.553	138.407		74.821	54.087	75.13	52.587	45.162	53.781
92.71	65.322	107.171	69.821	135.639	93.977		93.132	47.625	70.822	99.171	54.317	64.821
73.322	136.41	64.087	70.091	146.41	98.554		108.554	70.782	103.135	43.701	86.63	60.782
71.168	84.71	127.097	70.091	100.364	77.551		83.781	78.322	27.199	50.163	87.977	48.934
73.322	65.322	103.132	73.322	85.554	78.897		113.401	63.781	70.822	56.626	62.934	31.701
49.087	94.403	80.782	65.782	107.635	92.63		83.781	67.551	51.434	60.665	86.63	68.322
70.091	83.632	91.822	53.934	103.865	88.322		90.782	63.781	54.665	56.087	62.934	53.781
98.364	69.63	80.782	49.087	75.322	77.551		88.897	93.401	89.671	48.548	81.783	57.551
77.63	75.554	93.977	62.551	85.554	218.65		81.822	101.21	60.051	36.161	41.392	57.551
77.63	94.403	64.087	73.322	71.821	255.102		78.86	74.821	76.477	49.625	72.897	100.635
88.132	115.407	60.587	102.403	132.408	113.364		126.791	62.165	63.282	50.163	82.322	93.095
73.322	57.782	84.821	70.091	85.554	84.821		117.097	67.551	75.13	76.821	72.897	48.934
98.095	97.635	145.408	112.097	197.572	68.665		78.322	103.095	46.587	60.665	85.822	83.401
115.329	80.401	131.675	107.789	197.572	164.796		147.795	120.329	109.597	60.665	80.168	60.244
95.133	55.897	117.403	112.097	85.554	68.665		54.087	103.095	81.054	70.897	86.63	53.781
58.781	179.494	136.791	105.635	100.364	64.626		93.132	93.401	85.632	36.161	82.322	60.782
83.554	90.095	131.675	98.095	90.401	77.551		78.322	67.551	61.397	56.087	45.701	41.394
83.554	115.407	121.712	102.403	74.783	81.321		83.977	63.781	56.281	50.163	45.701	83.401
51.78	97.635	103.401	53.934	75.322	121.443		82.63	48.163	70.822	36.699	55.394	38.163
49.626	121.062	88.322	78.977	75.322	144.062		58.934	68.897	76.477	52.587	52.163	65.091
105.365	97.635	85.091	122.868	119.483	103.132		82.63	48.163	76.477	80.322	82.322	124.062
88.132	94.403	98.016	69.821	85.554	227.097		54.087	58.665	76.477	56.626	69.666	137.795
77.63	93.865	44.699	83.554	85.554	103.401		70.782	70.782	46.587	36.699	101.71	125.408
83.554	103.559	88.322	83.554	125.407	107.71		68.897	48.163	81.054	65.781	87.977	78.554
95.133	127.255	56.009	73.322	75.322	85.091		67.551	45.74	80.516	43.701	72.897	60.782
88.132	97.635	92.63	83.554	144.795	77.551		54.087	51.394	56.281	77.091	82.322	68.322
101.865	90.364	98.554	83.554	82.862	159.41		71.321	75.091	89.671	80.322	58.087	101.712
49.087	80.401	78.897	105.635	68.321	80.782		88.554	88.554	89.671	43.701	62.665	48.665
119.098	70.977	85.091	70.091	112.482	144.062		63.781	41.701	137.602	65.781	50.009	78.016
122.868	93.865	68.934	83.554	104.403	113.364		88.016	78.322	49.28	56.087	38.699	53.781
106.712	93.865	78.897	77.63	114.097	58.163		67.551	67.551	81.054	43.162	45.701	60.782
105.635	62.091	88.322	73.322	100.095	132.483		110.365	58.665	80.516	65.781	82.86	50.55
53.934	61.821	78.897	88.132	94.171	78.897		73.744	63.781	63.821	43.162	52.163	48.934
88.401	75.554	98.016	88.401	94.71	88.86		56.78	88.554	43.087	43.701	45.701	73.977
69.821	62.091	88.322	73.322	182.493	81.321		37.392	58.665	38.509	64.165	58.626	68.322
98.364	69.63	73.781	72.783	159.335	113.095		32.007	70.782	63.821	80.322	69.666	48.934
83.016	57.782	113.364	43.163	125.407	138.407		51.394	70.782	43.087	69.551	71.551	111.675
63.897	90.095	126.559	65.782	75.322	113.095		63.781	82.63	89.671	34.007	67.781	41.394
88.401	84.171	73.781	102.403	118.675	125.482		54.626	37.392	103.135	43.701	58.087	71.822
77.63	84.171	98.016	66.321	85.554	113.095		58.665	88.016	95.864	43.701	58.087	44.626
53.665	69.63	77.551	78.977	65.897	71.088		58.934	50.587	38.24	56.087	55.394	25.813
43.163	83.632	84.821	112.097	184.109	92.63		45.74	88.016	47.126	72.782	41.392	57.551
101.326	108.675	121.443	73.322	89.324	81.321		48.163	75.091	89.671	80.86	74.782	68.86
71.168	65.86	77.551	98.095	172.799	88.86		81.822	78.322	34.201	53.394	45.701	48.665
46.394	162.799	84.821	112.097	100.095	172.335		75.091	82.63	67.591	65.781	58.087	71.822
88.132	138.295	91.822	83.016	100.095	47.392		74.821	63.781	70.822	65.781	71.551	60.782
77.63	122.408	88.322	92.171	104.403	64.087		75.091	75.091	60.051	60.934	58.087	37.625
77.63	104.097	68.665	83.016	75.322	85.091		41.162	111.443	85.901	52.587	41.392	61.321
98.364	136.41	88.322	83.554	79.63	191.454		63.781	82.63	89.671	108.865	41.661	87.171
66.321	127.255	88.86	116.675	136.716	93.977		48.163	46.009	44.164	58.78	52.163	87.171
73.86	84.171	113.095	112.097	142.102	132.483		82.63	41.701	40.125	70.897	67.781	91.21
65.244	65.322	80.782	65.782	104.403	98.554		41.162	58.934	39.048	72.782	82.86	58.897
77.63	75.554	72.165	77.63	113.559	61.394		51.394	54.087	33.662	72.782	41.661	48.934
73.322	80.401	98.554	69.821	159.335	81.321		58.934	70.782	85.901	80.322	78.821	73.977
49.626	65.322	88.322	77.63	90.132	68.665		46.009	103.364	46.587	32.66	50.009	44.626
87.324	103.559	103.401	88.401	94.71	88.86		78.322	48.163	43.087	43.701	72.897	60.782
77.63	61.821	73.781	77.63	85.554	80.782		37.392	83.977	38.509	53.394	55.394	24.699
111.559	61.821	68.934	58.781	78.822	85.091		62.165	58.665	15.89	60.934	41.392	96.865
77.63	65.322	117.403	49.626	178.454	42.007		45.74	78.322	67.591	56.087	47.855	60.244
111.559	142.873	92.63	41.009	202.419	68.665		67.551	54.087	33.662	114.789	78.821	130.255
88.401	104.097	73.781	142.795	119.483	55.74		56.78	46.009	120.907	48.009	71.551	112.483
87.324	65.322	80.782	70.091	64.551	93.977		32.007	48.163	63.282	56.087	58.087	112.483
53.934	127.255	58.163	70.091	72.091	88.322		61.088	111.443	71.36	69.551	50.009	48.665
77.63	57.782	68.665	69.821	73.168	98.016		48.163	128.407	70.822	80.322	67.781	61.321
77.63	122.408	113.364	123.407	90.132	155.371		95.017	50.587	51.434	84.63	72.897	48.665
62.551	69.63	72.165	70.091	114.097	92.63		58.934	58.934	81.054	38.621	78.821	38.163
65.782	84.171	75.666	116.675	130.254	98.554		78.86	63.781	71.36	47.74	50.009	60.782
73.322	70.977	185.799	98.095	51.087	84.821		47.625	75.091	33.662	67.666	86.63	87.171
92.171	65.322	111.21	98.095	100.095	138.407		70.782	75.091	56.281	60.934	58.626	83.132
70.091	136.41	113.095	123.407	80.977	57.625		58.665	63.781	67.321	48.548	72.897	111.675
66.321	75.554	80.782	106.443	53.78	103.132		77.783	88.554	75.13	56.087	54.587	53.781
70.091	65.322	75.666	83.554	85.554	92.63		88.554	63.781	131.139	65.781	62.934	36.548
88.401	162.799	72.165	105.635	102.788	64.087		74.821	41.701	56.281	53.394	52.163	65.091
149.526	80.401	102.324	102.403	67.782	121.443		41.162	88.554	51.434	77.091	55.394	60.782
77.63	94.403	126.559	68.744	74.783	148.639		48.163	43.855	78.362	72.782	58.087	53.781
98.095	75.016	103.401	66.321	90.132	107.171		88.554	48.163	89.671	50.163	41.661	112.483
73.322	132.371	103.401	71.168	119.483	145.408		70.782	41.162	103.943	56.087	52.163	60.782
49.626	134.795	107.171	73.322	113.559	103.132		67.551	48.163	119.291	73.321	50.009	38.163
83.554	156.875	107.71	70.091	55.665	80.782		63.781	70.782	61.397	47.74	86.63	78.016
46.394	97.635	107.171	73.322	73.168	98.554		62.165	47.625	70.822	52.587	79.091	57.551
88.401	90.364	84.821	92.171	80.977	117.403		82.63	75.091	135.448	36.699	71.551	68.86
69.821	132.371	68.934	77.63	100.364	159.41		48.163	51.394	70.822	76.821	50.009	72.63
149.526	75.016	58.163	88.401	179.8	98.016		111.443	54.087	40.663	43.701	51.625	36.009
83.016	65.322	88.86	73.86	142.102	86.168		133.254	56.78	114.983	45.855	55.394	83.401
91.632	80.132	237.5	62.551	129.984	88.322		78.86	58.934	63.282	36.161	86.63	60.782
77.63	75.016	107.171	77.63	151.526	61.394		54.087	43.855	43.894	47.74	71.551	43.549
77.63	127.255	64.087	117.483	136.716	77.551		78.322	75.091	84.824	36.699	82.322	118.407
46.664	148.797	136.791	111.559	75.322	88.322		71.321	63.781	63.282	28.891	71.551	52.165
57.165	109.483	150.255	80.862	85.554	92.63		65.666	75.091	63.821	50.163	58.087	38.163
92.171	108.675	138.407	186.686	100.095	64.087		82.63	63.781	85.632	49.625	58.087	107.097
98.364	108.675	224.036	77.63	107.635	188.86		54.087	58.934	95.595	52.587	54.587	36.009
83.016	90.364	149.716	111.559	118.675	88.322		78.322	78.322	63.282	56.087	54.587	68.86
92.171	122.408	88.322	98.095	100.095	132.483		82.63	54.087	46.587	65.781	71.551	48.665
80.862	132.371	78.897	117.483	107.635	80.782		85.862	58.665	75.13	70.897	85.822	65.091
88.401	75.016	126.559	92.171	75.322	155.371		68.897	51.394	75.13	28.621	74.782	182.494
77.63	69.63	92.63	101.865	64.551	81.321		51.394	67.551	63.282	31.314	62.934	41.394
98.095	65.322	98.016	78.977	144.795	85.091		97.71	37.661	63.821	65.781	67.781	78.554
69.821	80.132	103.132	53.665	189.494	85.091		90.978	70.782	81.054	43.701	86.63	78.016
92.171	84.171	155.102	73.322	79.63	75.666		58.934	75.091	63.282	60.665	38.699	111.675
83.554	132.371	77.551	46.394	79.63	88.322		70.782	46.009	56.281	36.699	54.587	53.781
92.71	122.408	92.63	58.781	74.783	73.781		58.665	51.394	40.663	64.165	75.321	36.009
58.781	108.675	64.087	53.934	104.403	88.322		51.394	46.009	75.13	60.665	72.897	53.781
49.087	109.483	210.034	41.009	75.322	85.091		29.314	63.781	40.663	39.661	58.626	44.087
71.168	93.865	86.168	77.63	85.554	121.712		78.86	67.551	74.322	39.661	58.087	71.822
65.782	65.86	113.095	43.163	75.322	92.63		26.621	93.401	46.587	56.087	58.087	73.977
77.63	65.322	98.016	58.781	73.168	92.63		47.625	67.551	70.822	50.163	62.665	53.781
53.665	97.635	78.897	88.401	108.443	126.559		47.625	78.322	109.597	53.394	50.009	78.554
92.171	90.095	73.781	112.097	113.559	88.322		78.86	54.087	120.907	43.701	52.163	87.171
98.095	65.322	84.821	92.171	102.788	80.782		63.781	63.781	63.282	60.665	58.087	73.977
83.016	122.408	103.401	78.977	90.132	64.087		29.853	70.782	34.201	48.009	58.087	78.554
98.095	45.934	80.782	58.781	159.335	71.088		41.701	50.587	61.397	90.554	86.63	68.86
102.403	94.403	116.865	83.554	125.407	93.977		46.009	75.091	54.665	36.699	66.165	78.554
83.554	69.63	64.087	49.087	114.097	60.587		46.009	70.782	85.901	60.934	52.163	36.009
65.782	113.791	92.63	71.168	124.868	60.587		148.333	78.322	75.13	39.392	52.163	53.781
58.781	104.097	121.443	65.782	71.821	88.322		68.897	67.551	67.321	43.701	67.781	65.091
98.095	174.109	132.483	73.322	53.78	81.321		74.821	54.626	67.591	43.701	50.009	38.163
83.554	61.821	150.255	73.86	79.63	80.782		58.934	82.63	47.126	50.163	50.009	38.163
98.095	84.171	85.091	96.21	158.797	143.254		78.86	82.63	51.434	84.63	45.701	78.554
88.132	57.782	72.165	78.977	151.796	98.554		78.86	82.63	46.587	60.934	55.394	48.665
58.781	65.322	145.408	63.897	114.097	150.255		116.559	58.665	51.165	48.009	67.781	24.699
58.781	61.821	103.401	92.171	100.095	68.934		63.781	50.587	71.36	103.21	41.392	16.891
65.782	132.102	58.163	73.322	48.394	73.781		46.009	78.322	70.822	56.087	71.551	73.977
73.322	107.329	144.062	53.665	60.781	172.335		48.163	50.587	89.671	50.163	52.163	58.897
70.091	70.977	73.781	123.407	151.796	150.255		41.162	63.781	43.087	60.934	58.626	27.392
72.783	88.21	88.322	58.781	75.322	64.087		41.701	58.665	38.24	77.091	65.088	78.554
69.821	69.63	80.782	65.782	78.553	145.408		45.74	67.551	54.665	52.587	71.551	38.163
66.321	65.322	80.782	88.401	73.168	88.322		66.474	46.009	51.434	80.86	67.781	31.162
97.018	84.171	80.782	57.165	103.865	92.63		43.855	47.625	54.665	105.095	55.394	44.626
77.63	84.171	93.977	91.632	90.132	93.977		47.625	58.934	141.91	76.821	58.626	83.401
121.791	104.097	98.554	116.675	123.253	132.483		58.665	48.163	137.602	95.132	62.934	65.091
83.554	75.554	78.897	65.782	58.088	73.781		67.551	63.781	58.166	70.897	60.511	78.554
96.21	69.63	201.686	135.255	100.364	150.255		63.781	111.443	43.087	70.897	71.551	64.821
128.254	149.335	131.675	83.016	79.63	64.087		71.321	54.087	109.059	73.321	72.897	68.322
76.822	94.403	127.097	83.554	90.401	126.559		46.009	70.782	43.087	60.665	58.626	27.392
111.559	134.795	88.86	62.551	94.171	92.63		51.394	81.822	85.901	53.394	45.701	73.977
157.335	70.977	127.097	58.781	60.781	81.321		34.699	46.009	58.166	50.163	52.163	67.783
92.171	84.171	116.865	49.087	107.635	68.665		62.165	68.897	99.903	50.163	62.665	60.782
102.403	84.171	88.86	62.551	78.822	81.321		41.701	63.781	51.165	65.781	55.394	44.087
88.132	195.65	98.016	49.087	82.862	132.483		70.782	75.091	71.36	64.165	60.78	44.626
70.091	45.665	88.86	83.554	98.21	103.401		37.392	48.163	51.165	65.781	58.356	101.443
69.821	80.401	120.635	66.321	94.171	58.163		54.087	117.097	67.591	87.323	119.403	35.74
140.371	75.554	88.322	70.091	177.646	93.977		51.394	83.977	58.166	53.394	75.321	38.163
69.821	113.791	159.41	73.322	85.554	81.321		58.934	75.091	60.051	117.482	74.782	44.087
101.865	54.551	88.86	77.63	94.171	127.097		58.934	93.132	76.477	119.097	54.587	68.86
83.554	64.783	155.371	73.322	146.41	115.788		37.392	70.782	81.054	98.632	55.394	60.782
83.554	122.408	136.791	73.322	85.554	149.716		51.394	88.016	63.282	60.665	82.322	60.782
88.401	132.102	130.329	112.097	239.579	132.483		46.009	78.322	120.907	90.554	62.934	87.71
77.63	84.171	80.782	83.554	145.333	98.016		54.626	73.744	81.054	80.322	121.097	53.781
98.095	80.401	88.86	70.091	73.168	95.862		58.934	71.321	99.903	99.171	74.782	83.132
112.097	70.977	127.097	78.977	82.323	107.171		75.091	68.897	109.059	150.333	50.009	107.097
		132.483			131.675				119.291			68.322
		120.635			92.63				67.591			87.171
		144.062			73.781				40.125			100.635
		80.782										24.161
		120.635										58.897
		121.443										60.782
		127.097										24.699

## Sheet: Fig 2b
Non-vacuolation	Vacuolation																											1N		2N		1N+2N
80.308	292.491
168.199	235.525
99.437	216.377
161.651	212.547
75.138	84.732
60.145	242.227
103.946	305.417
113.914	215.898
72.381	175.208
129.596	258.503
80.308	199.143
156.308	103.401
166.476	175.208
139.936	103.401
129.079	140.262
110.295	267.12
88.58	266.162
81.342	205.845
154.286	234.089
63.075	190.526
134.422	84.732
84.272	128.294
81.342	208.717
84.272	69.892
63.075	245.099
66.004	174.25
125.115	207.76
108.589	223.079
125.46	150.793
160.145	190.526
39.292	69.892
102.023	99.093
143.383	91.912
143.946	109.146
221.279	201.537
75.138	224.993
148.208	107.71
92.199	91.912
206.975	137.868
110.295	113.933
66.177	183.824
72.553	114.89
103.075	201.537
168.589	79.466
68.589	107.71
68.589	359.989
91.682	207.76
139.075	201.537
123.392	143.613
84.272	242.706
72.381	235.525
118.911	319.778
56.526	223.079
141.016	183.824
28.263	122.55
88.58	223.079
87.546	201.537
59.283	213.983
102.023	242.227
95.818	316.427
75.138	183.824
93.061	157.974
84.789	190.526
66.177	225.951
122.53	84.253
80.998	214.462
26.884	267.12
30.503	134.517
66.177	215.898
61.351	122.55
47.22	163.24
80.998	190.526
35.673	201.537
81.342	225.951
43.946	190.526
88.58	225.951
77.723	140.262
97.886	114.89
125.818	164.676
189.569	215.898
44.118	275.737
133.088	143.613
88.58	370.521
223.002	215.898
111.673	224.993
81.342	348.5
54.458	267.12
96.163	319.778
77.206	225.951
72.553	283.396
96.163	134.517
96.163	126.379
58.766	102.444
81.342	275.737
68.589	266.162
91.682	181.91
139.075	234.089
123.392	113.933
84.272	225.951
72.381	190.526
118.911	245.406
56.526	353.804
141.016	249.714
28.263	225.415
84.789	171.301
206.802	168.544
96.871	79.466
71.174	275.737
81.342	224.993
159.238	292.491
54.458	164.676
126.884	205.424
88.58	68.589
98.589	129.596
111.673	155.102
68.589	118.567
110.295	175.782
96.163	206.802
137.224	217.66
81.342	217.66
66.177	250.92
87.546	134.766
118.911	139.075
125.115	134.422
80.308	41.016
156.308	105.297
166.476	190.603
139.936	176.299
129.079	161.651
110.295	200.598
88.58	122.071
81.342	91.912
154.286	144.57
63.075	214.462
72.381	235.525
84.272	131.166
109.95	151.272
95.818	157.017
99.265	235.525
175.61	131.166
239.718	151.272
99.265	157.017
195.601	325.369
143.383	99.093
84.118	225.951
105.297	191.484
113.075	147.691
128.589	129.769
66.004	165.442
125.115	88.236
108.589	171.301
125.46	79.466
160.145	113.933
147.691	78.508
77.206	59.36
93.061	183.824
105.469	84.253
51.701	151.272
60.145	143.613
49.633	147.691
63.075	148.208
96.163	190.258
56.526	65.489
111.673	59.283
68.589	96.163
110.295	51.701
96.163	191.484
137.224	180.952
16.717	170.612
179.229	143.383
206.975	152
88.58	110.295
139.292	186.122
99.265	84.272
74.794	41.016
72.553	54.458
72.553	151.272
126.149	235.525
84.789	152.045
84.789	129.079
77.034	84.272
122.53	81.342
129.596	84.272
75.138	172.553
93.061	97.22
84.789	96.163
66.177	49.633
122.53	77.723
80.998	99.572
26.884	323.401
30.503	122.071
66.177	157.017
134.422	137.868
189.569	113.914
44.118	88.58
133.088	134.766
88.58	118.911
223.002	68.934
111.673	81.342
81.342	105.297
54.458	157.17
96.163	23.438
77.206	81.342
92.199	55.052
75.138	140.262
99.437	131.166
139.936	153.187
134.422	183.824
130.503
51.701
74.679
109.146
103.401
74.679
79.466
118.72
131.166
114.89
79.466
112.975
107.71
122.071
49.786
84.732
66.004
68.589
111.673
75.138
110.295
111.673
103.401
72.381
122.55
80.998
113.933
215.898
99.572
208.717
49.786
84.732
66.004
68.589
111.673
75.138
110.295
111.673
39.292
72.381
16.717
80.998
72.381
92.199
55.052
72.285
188.294
57.712
46.435
63.031
84.732
102.444
122.55
137.868
91.912
193.933
113.933
112.975
108.589
139.075
110.295
84.789
81.342
54.458
150.793
56.526
128.294
30.503
99.093
122.071
74.679
267.12
113.933
112.975
108.589
139.075
110.295
84.789
81.342
54.458
143.383
56.526
206.975
30.503
109.95
99.437
65.583
246.057
103.401
74.679
113.933
122.55
59.36
143.613
99.572
208.717
167.07
174.25
65.104
102.444
160.145
84.272
137.224
122.53
63.075
77.206
122.55
28.263
103.401
134.422
65.104
113.933
144.57
84.253
65.104
102.444
160.145
84.272
137.224
122.53
63.075
77.206
221.279
28.263
139.292
134.422
130.503
51.701
53.615
234.089
109.146
175.208
84.732
27.765
99.093
140.262
33.51
131.166
122.071
46.435
131.166
151.272
125.115
91.682
68.589
93.061
88.58
81.342
131.166
118.911
137.868
26.884
69.892
60.317
122.55
65.583
131.166
151.272
125.115
91.682
68.589
93.061
88.58
81.342
102.023
118.911
179.229
26.884
84.272
75.138
197.707
103.401
201.537
91.912
28.723
49.786
114.89
102.444
16.276
347.543
103.401
292.97
131.166
134.517
125.46
123.392
96.163
66.177
154.286
96.163
267.12
141.016
113.933
66.177
90.955
24.893
79.466
103.401
131.166
134.517
125.46
123.392
96.163
66.177
154.286
96.163
143.946
141.016
88.58
66.177
95.818
139.936

[truncated: 19 more sheets: Fig 2c, Fig 2d,e, Fig 2h,i, Fig S2c, Fig 3a, Fig 3e, Fig 3g,i, Fig 3j, Fig 3l, Fig S3b,e,f, Fig 4a,b+S4a,b, Fig 4c,e, Fig 4f,g,h+S4c,d, Fig 5c,d,e, Fig S5b,c,d, Fig 6b,c,e,f, Fig S6c,d,g, Fig 7b,d,e+Sc,d, Fig 7f+g+i]
